# Supplementary material for: Machine learning algorithms can predict emotional valence across ungulate vocalizations
Source: iScience. 2025 Jan 17;28(2):111834. doi: 10.1016/j.isci.2025.111834 (PMC11847267; doi:10.1016/j.isci.2025.111834)
Supplement: Data S1. A spreadsheet with detailed information for each call, including animal ID, species, call type, emotional valence, context of production, number of calls, and references to the studies from which the calls were collected, related to STAR Methods [file mmc2.zip › Data S1.xlsx]

## Sheet: Feuil1
Data S1. Repartition of the calls according to animal identity (ID), species, call type, emotional valence, context of vocal production, and their respective number of occurrences, along with references to original studies. Related to STAR Methods.
Animal ID	Species	Call type	Valence	Context	Nb of calls	Reference
1140	Cow	Low- frequency (closed-mouth) and high-frequency (open mouth) calls	Negative	Full (physical and visual) separation from calf within acoustic range	40	Padilla de la Torre, M., Hillmann, E., and Briefer, E.F. (2015). Vocal expression of emotion in cattle. In Proc. 25th Int. Congress of the Bioacoustics Council, Murnau, Germany, 7–12 September 2015
1140			Positive	Physical reunion with calf	2
1140			Positive	Visual (but not physical) reunion with calf	2
1150			Negative	Full (physical and visual) separation from calf within acoustic range	48
1150			Negative	Physical (but not visual) separation from calf	1
1150			Positive	Visual (but not physical) reunion with calf	3
1152			Negative	Full (physical and visual) separation from calf within acoustic range	44
1152			Positive	Physical reunion with calf	1
1152			Positive	Visual (but not physical) reunion with calf	2
1160			Negative	Full (physical and visual) separation from calf within acoustic range	98
1160			Negative	Physical (but not visual) separation from calf	22
1160			Positive	Visual (but not physical) reunion with calf	2
1165			Negative	Full (physical and visual) separation from calf within acoustic range	54
1165			Negative	Physical (but not visual) separation from calf	1
1165			Positive	Physical reunion with calf	1
1165			Positive	Visual (but not physical) reunion with calf	1
1191			Negative	Full (physical and visual) separation from calf within acoustic range	6
1192			Negative	Full (physical and visual) separation from calf within acoustic range	47
1192			Negative	Physical (but not visual) separation from calf	2
1192			Positive	Physical reunion with calf	4
1192			Positive	Visual (but not physical) reunion with calf	1
1193			Negative	Full (physical and visual) separation from calf within acoustic range	11
1194			Negative	Full (physical and visual) separation from calf within acoustic range	42
1194			Negative	Physical (but not visual) separation from calf	8
1195			Negative	Full (physical and visual) separation from calf within acoustic range	42
1195			Negative	Physical (but not visual) separation from calf	4
1195			Positive	Visual (but not physical) reunion with calf	1
1197			Negative	Full (physical and visual) separation from calf within acoustic range	7
1199			Negative	Full (physical and visual) separation from calf within acoustic range	10
1200			Negative	Full (physical and visual) separation from calf within acoustic range	17
1203			Negative	Full (physical and visual) separation from calf within acoustic range	7
1204			Negative	Full (physical and visual) separation from calf within acoustic range	55
1205			Negative	Full (physical and visual) separation from calf within acoustic range	40
1207			Negative	Full (physical and visual) separation from calf within acoustic range	4
1207			Positive	Visual (but not physical) reunion with calf	1
1208			Negative	Full (physical and visual) separation from calf within acoustic range	15
1211			Negative	Full (physical and visual) separation from calf within acoustic range	62
1211			Positive	Visual (but not physical) reunion with calf	2
1212			Negative	Full (physical and visual) separation from calf within acoustic range	5
1214			Positive	Visual (but not physical) reunion with calf	2
1281			Negative	Full (physical and visual) separation from calf within acoustic range	42
1281			Positive	Visual (but not physical) reunion with calf	1
2532			Negative	Full (physical and visual) separation from calf within acoustic range	100
2532			Negative	Physical (but not visual) separation from calf	12
2532			Positive	Physical reunion with calf	5
2532			Positive	Visual (but not physical) reunion with calf	4
5975			Positive	Visual (but not physical) reunion with calf	3
5980			Positive	Visual (but not physical) reunion with calf	3
5986			Negative	Full (physical and visual) separation from calf within acoustic range	51
5986			Negative	Physical (but not visual) separation from calf	21
5986			Positive	Physical reunion with calf	5
5986			Positive	Visual (but not physical) reunion with calf	1
7516			Negative	Full (physical and visual) separation from calf within acoustic range	46
7516			Negative	Physical (but not visual) separation from calf	10
7516			Positive	Visual (but not physical) reunion with calf	7
9016			Negative	Full (physical and visual) separation from calf within acoustic range	4
9016			Negative	Physical (but not visual) separation from calf	1
9016			Positive	Visual (but not physical) reunion with calf	1
9018			Negative	Full (physical and visual) separation from calf within acoustic range	44
9018			Negative	Physical (but not visual) separation from calf	16
9018			Positive	Physical reunion with calf	2
9018			Positive	Visual (but not physical) reunion with calf	2
9032			Negative	Full (physical and visual) separation from calf within acoustic range	16
9032			Positive	Physical reunion with calf	1
9032			Positive	Visual (but not physical) reunion with calf	1
9036			Negative	Full (physical and visual) separation from calf within acoustic range	100
9036			Negative	Physical (but not visual) separation from calf	3
9036			Positive	Visual (but not physical) reunion with calf	13
9156			Negative	Full (physical and visual) separation from calf within acoustic range	21
9156			Positive	Visual (but not physical) reunion with calf	1
99003	Goat	Low- frequency (closed-mouth) and high-frequency (open mouth) calls	Negative	Food frustration	5	Briefer, E.F., Tettamanti, F., and McElligott, A.G. (2015). Emotions in goats: mapping physiological, behavioural and vocal profiles. Anim. Behav., 99, 131–143
99003			Negative	Short social isolation in familiar pen	2
99003			Positive	Food anticipation	3
99006			Negative	Food frustration	2
99006			Negative	Short social isolation in familiar pen	2
99006			Positive	Food anticipation	1
99009			Negative	Short social isolation in familiar pen	2
99010			Negative	Food frustration	3
99010			Negative	Short social isolation in familiar pen	1
99010			Positive	Food anticipation	2
99012			Negative	Food frustration	1
99012			Negative	Short social isolation in familiar pen	1
99016			Negative	Food frustration	7
99016			Positive	Food anticipation	1
99017			Negative	Food frustration	12
99017			Negative	Short social isolation in familiar pen	6
99017			Positive	Food anticipation	8
99018			Negative	Food frustration	6
99018			Negative	Short social isolation in familiar pen	4
99018			Positive	Food anticipation	5
99022			Negative	Food frustration	3
99022			Negative	Short social isolation in familiar pen	1
99022			Positive	Food anticipation	4
99030			Negative	Food frustration	17
99030			Negative	Short social isolation in familiar pen	149
99030			Positive	Food anticipation	54
99034			Negative	Food frustration	9
99034			Negative	Short social isolation in familiar pen	2
99034			Positive	Food anticipation	4
99040			Negative	Short social isolation in familiar pen	1
99040			Positive	Food anticipation	4
99046			Negative	Food frustration	1
99058			Negative	Short social isolation in familiar pen	5
99058			Positive	Food anticipation	2
99062			Negative	Food frustration	6
99062			Positive	Food anticipation	3
99066			Negative	Short social isolation in familiar pen	2
99067			Negative	Short social isolation in familiar pen	1
99070			Negative	Food frustration	8
99070			Negative	Short social isolation in familiar pen	1
99071			Negative	Short social isolation in familiar pen	8
99071			Positive	Food anticipation	2
99001	Horse	Whinnies	Negative	Separation from one group member	4	Briefer, E.F., Maigrot, A.L., Mandel, R., Freymond, S.B., Bachmann, I., and Hillmann, E. (2015). Segregation of information about emotional arousal and valence in horse whinnies. Sci. Rep., 5, 9989
99001			Positive	Reunion with one group member	3
99001			Positive	Reunion with the whole group	2
99002			Negative	Separation from the whole group	3
99002			Positive	Reunion with the whole group	1
99004			Negative	Separation from one group member	5
99004			Negative	Separation from the whole group	3
99004			Positive	Reunion with one group member	3
99004			Positive	Reunion with the whole group	11
99005			Positive	Reunion with one group member	1
99019			Negative	Separation from one group member	11
99019			Negative	Separation from the whole group	19
99019			Positive	Reunion with one group member	1
99019			Positive	Reunion with the whole group	6
99021			Negative	Separation from one group member	1
99021			Negative	Separation from the whole group	6
99021			Positive	Reunion with one group member	1
99021			Positive	Reunion with the whole group	10
99032			Negative	Separation from one group member	1
99032			Negative	Separation from the whole group	8
99032			Positive	Reunion with the whole group	4
99033			Negative	Separation from one group member	10
99033			Negative	Separation from the whole group	6
99033			Positive	Reunion with one group member	1
99042			Negative	Separation from one group member	11
99042			Negative	Separation from the whole group	11
99042			Positive	Reunion with one group member	1
99042			Positive	Reunion with the whole group	1
99043			Negative	Separation from one group member	1
99043			Negative	Separation from the whole group	6
99043			Positive	Reunion with one group member	1
99043			Positive	Reunion with the whole group	3
99047			Negative	Separation from one group member	1
99047			Negative	Separation from the whole group	18
99047			Positive	Reunion with the whole group	5
99051			Negative	Separation from the whole group	23
99053			Negative	Separation from the whole group	9
99053			Positive	Reunion with the whole group	3
99054			Positive	Reunion with the whole group	2
99055			Negative	Separation from one group member	9
99055			Negative	Separation from the whole group	14
99055			Positive	Reunion with one group member	2
99055			Positive	Reunion with the whole group	7
99056			Negative	Separation from one group member	16
99056			Negative	Separation from the whole group	3
99056			Positive	Reunion with one group member	2
99056			Positive	Reunion with the whole group	5
99057			Positive	Reunion with the whole group	1
99068			Negative	Separation from the whole group	1
15	Pig	Closed-mouth grunts	Negative	Short social isolation in familiar pen	11	Briefer, E.F., Vizier, E., Gygax, L., and Hillmann, E. (2019). Expression of emotional valence in pig closed-mouth grunts: involvement of both source- and filter-related parameters. J. Acoust. Soc. Am., 145, 2895
15			Positive	In pair with food and toys in familiar pen	8
16			Negative	Short social isolation in familiar pen	10
16			Positive	In pair with food and toys in familiar pen	10
17			Negative	Short social isolation in familiar pen	10
17			Positive	In pair with food and toys in familiar pen	6
18			Negative	Short social isolation in familiar pen	20
19			Negative	Short social isolation in familiar pen	18
19			Positive	In pair with food and toys in familiar pen	6
20			Negative	Short social isolation in familiar pen	9
20			Positive	In pair with food and toys in familiar pen	10
21			Negative	Short social isolation in familiar pen	11
21			Positive	In pair with food and toys in familiar pen	10
22			Negative	Short social isolation in familiar pen	10
22			Positive	In pair with food and toys in familiar pen	10
23			Negative	Short social isolation in familiar pen	10
23			Positive	In pair with food and toys in familiar pen	10
24			Negative	Short social isolation in familiar pen	10
24			Positive	In pair with food and toys in familiar pen	10
25			Negative	Short social isolation in familiar pen	12
25			Positive	In pair with food and toys in familiar pen	10
26			Negative	Short social isolation in familiar pen	11
26			Positive	In pair with food and toys in familiar pen	10
27			Negative	Short social isolation in familiar pen	10
27			Positive	In pair with food and toys in familiar pen	7
28			Negative	Short social isolation in familiar pen	10
28			Positive	In pair with food and toys in familiar pen	10
29			Negative	Short social isolation in familiar pen	10
30			Negative	Short social isolation in familiar pen	10
30			Positive	In pair with food and toys in familiar pen	8
31			Negative	Short social isolation in familiar pen	10
31			Positive	In pair with food and toys in familiar pen	10
32			Negative	Short social isolation in familiar pen	10
32			Positive	In pair with food and toys in familiar pen	10
33			Negative	Short social isolation in familiar pen	11
33			Positive	In pair with food and toys in familiar pen	10
34			Negative	Short social isolation in familiar pen	9
34			Positive	In pair with food and toys in familiar pen	11
35			Negative	Short social isolation in familiar pen	10
35			Positive	In pair with food and toys in familiar pen	10
36			Negative	Short social isolation in familiar pen	10
36			Positive	In pair with food and toys in familiar pen	8
38			Positive	In pair with food and toys in familiar pen	7
39			Negative	Short social isolation in familiar pen	11
39			Positive	In pair with food and toys in familiar pen	7
40			Negative	Short social isolation in familiar pen	11
41			Negative	Short social isolation in familiar pen	10
41			Positive	In pair with food and toys in familiar pen	10
42			Negative	Short social isolation in familiar pen	11
42			Positive	In pair with food and toys in familiar pen	10
43			Negative	Short social isolation in familiar pen	11
43			Positive	In pair with food and toys in familiar pen	10
44			Negative	Short social isolation in familiar pen	10
44			Positive	In pair with food and toys in familiar pen	10
99072			Negative	Short social isolation in familiar pen	10
99072			Positive	In pair with food and toys in familiar pen	10
99007	Przewalski’s horse	Whinnies	Negative	Group separation for management purpose	7	Maigrot, A.L., Hillmann, E., Anne, C., and Briefer, E.F. (2017). Vocal expression of emotional valence in Przewalski's horses (Equus przewalskii). Sci. Rep., 7, 8779
99008			Negative	Naturally occurring agonistic interactions	1
99011			Negative	Group separation for management purpose	5
99011			Positive	Food anticipation	4
99014			Negative	Naturally occurring agonistic interactions	5
99014			Positive	Food anticipation	2
99014			Positive	Naturally occurring affiliative interactions	1
99015			Negative	Group separation for management purpose	1
99015			Positive	Food anticipation	1
99028			Negative	Group separation for management purpose	2
99028			Negative	Naturally occurring agonistic interactions	1
99030			Positive	Food anticipation	1
99031			Positive	Food anticipation	1
99037			Negative	Group separation for management purpose	6
99039			Negative	Group separation for management purpose	1
99041			Negative	Naturally occurring agonistic interactions	4
99044			Positive	Food anticipation	7
99061			Negative	Group separation for management purpose	8
99061			Negative	Naturally occurring agonistic interactions	3
99061			Positive	Food anticipation	1
99061			Positive	Naturally occurring affiliative interactions	1
99063			Positive	Food anticipation	1
99063			Positive	Naturally occurring affiliative interactions	1
99065			Negative	Naturally occurring agonistic interactions	1
99069			Positive	Food anticipation	1
1140	Sheep	Low- frequency (closed-mouth) and high-frequency (open mouth) calls	Negative	Short social isolation in familiar pen	2	Lefèvre, R., Filippi, P., Leboffe, A., and Briefer, E.F. (In prep.). Emotions in Sheep (Ovis aries): A Quantitative Approach
1152			Negative	Short social isolation in familiar pen	1
1165			Negative	Short social isolation in familiar pen	2
1165			Positive	Reunion with pen mate	1
1203			Negative	Short social isolation in familiar pen	1
1205			Negative	Short social isolation in familiar pen	2
2086			Negative	Short social isolation in familiar pen	15
2086			Positive	Reunion with pen mate	2
2116			Negative	Short social isolation in familiar pen	15
2116			Positive	Reunion with pen mate	2
2220			Positive	Reunion with pen mate	1
2222			Positive	Reunion with pen mate	2
2459			Negative	Short social isolation in familiar pen	3
2459			Positive	Reunion with pen mate	3
2466			Negative	Short social isolation in familiar pen	6
2472			Negative	Short social isolation in familiar pen	9
2472			Positive	Reunion with pen mate	1
2473			Negative	Short social isolation in familiar pen	2
2473			Positive	Reunion with pen mate	2
2474			Negative	Short social isolation in familiar pen	1
2536			Negative	Short social isolation in familiar pen	13
2536			Positive	Reunion with pen mate	3
2649			Negative	Short social isolation in familiar pen	12
2649			Positive	Reunion with pen mate	4
2684			Negative	Short social isolation in familiar pen	8
2750			Negative	Short social isolation in familiar pen	35
2850			Negative	Short social isolation in familiar pen	28
2850			Positive	Reunion with pen mate	2
3873			Negative	Short social isolation in familiar pen	11
3873			Positive	Reunion with pen mate	1
3886			Negative	Short social isolation in familiar pen	13
3924			Negative	Short social isolation in familiar pen	3
3924			Positive	Reunion with pen mate	1
3926			Negative	Short social isolation in familiar pen	25
3926			Positive	Reunion with pen mate	3
3943			Negative	Short social isolation in familiar pen	24
3943			Positive	Reunion with pen mate	7
9537			Negative	Short social isolation in familiar pen	11
9537			Positive	Reunion with pen mate	2
9565			Negative	Short social isolation in familiar pen	25
9585			Negative	Short social isolation in familiar pen	14
9594			Negative	Short social isolation in familiar pen	15
9594			Positive	Reunion with pen mate	5
9604			Negative	Short social isolation in familiar pen	4
9604			Positive	Reunion with pen mate	2
9669			Negative	Short social isolation in familiar pen	10
9669			Positive	Reunion with pen mate	2
9670			Negative	Short social isolation in familiar pen	5
9670			Positive	Reunion with pen mate	3
9814			Negative	Short social isolation in familiar pen	24
9814			Positive	Reunion with pen mate	4
9918			Negative	Short social isolation in familiar pen	3
9969			Positive	Reunion with pen mate	1
99008	Wild boar	Grunts	Negative	Naturally occurring agonistic interactions	1	Maigrot, A.L., Hillmann, E., and Briefer, E.F. (2018). Encoding of emotional valence in wild boar (Sus scrofa) calls. Animals, 8, 85
99020			Negative	Naturally occurring agonistic interactions	6
99023			Negative	Naturally occurring agonistic interactions	10
99023			Positive	Food anticipation	10
99024			Negative	Naturally occurring agonistic interactions	6
99024			Positive	Food anticipation	2
99024			Positive	Naturally occurring affiliative interactions	1
99025			Negative	Naturally occurring agonistic interactions	9
99025			Positive	Food anticipation	8
99025			Positive	Naturally occurring affiliative interactions	1
99026			Negative	Naturally occurring agonistic interactions	1
99027			Negative	Naturally occurring agonistic interactions	9
99027			Positive	Food anticipation	11
99029			Negative	Naturally occurring agonistic interactions	10
99029			Positive	Naturally occurring affiliative interactions	4
99035			Negative	Naturally occurring agonistic interactions	10
99036			Negative	Naturally occurring agonistic interactions	6
99036			Positive	Food anticipation	1
99036			Positive	Naturally occurring affiliative interactions	4
99038			Negative	Naturally occurring agonistic interactions	1
99038			Positive	Naturally occurring affiliative interactions	1
99039			Negative	Naturally occurring agonistic interactions	11
99039			Positive	Food anticipation	10
99045			Negative	Naturally occurring agonistic interactions	9
99045			Positive	Food anticipation	6
99045			Positive	Naturally occurring affiliative interactions	4
99048			Negative	Naturally occurring agonistic interactions	16
99048			Positive	Food anticipation	7
99049			Negative	Naturally occurring agonistic interactions	11
99049			Positive	Naturally occurring affiliative interactions	4
99050			Negative	Naturally occurring agonistic interactions	10
99050			Positive	Food anticipation	7
99050			Positive	Naturally occurring affiliative interactions	4
99052			Negative	Naturally occurring agonistic interactions	7
99059			Negative	Naturally occurring agonistic interactions	8
99059			Positive	Food anticipation	10
99060			Negative	Naturally occurring agonistic interactions	9
99064			Negative	Naturally occurring agonistic interactions	8
99064			Positive	Naturally occurring affiliative interactions	9
