# Supplementary material for: Machine learning algorithms can predict emotional valence across ungulate vocalizations
Source: iScience. 2025 Jan 17;28(2):111834. doi: 10.1016/j.isci.2025.111834 (PMC11847267; doi:10.1016/j.isci.2025.111834)
Supplement: Data S2. A spreadsheet with a summary of the acoustic features extracted before data processing, including metrics for duration, frequency, amplitude modulation, harmonicity, and other features across species, contexts, and valence categories, related to STAR Methods [file mmc3.zip › Data S2.xlsx]

## Sheet: Sheet1
Data S2. Acoustic features extracted before data processing, including metrics for duration, frequency, amplitude modulation, harmonicity, and other features across species, contexts, and valence categories. Related to Table S2.
ID	Species	Context	Valence	duration	duration_noSilence	voiced	voiced_noSilence	amEnvDep_median	amEnvDep_iqr	amEnvDepVoiced_median	amEnvDepVoiced_iqr	amEnvFreq_median	amEnvFreq_iqr	amEnvFreqVoiced_median	amEnvFreqVoiced_iqr	amEnvPurity_median	amEnvPurity_iqr	amEnvPurityVoiced_median	amEnvPurityVoiced_iqr	amMsFreq_median	amMsFreq_iqr	amMsFreqVoiced_median	amMsFreqVoiced_iqr	amMsPurity_median	amMsPurity_iqr	amMsPurityVoiced_median	amMsPurityVoiced_iqr	ampl_median	ampl_iqr	ampl_noSilence_median	ampl_noSilence_iqr	amplVoiced_median	amplVoiced_iqr	CPP_median	CPP_iqr	entropy_median	entropy_iqr	entropyVoiced_median	entropyVoiced_iqr	flux_median	flux_iqr	fmDep_median	fmDep_iqr	fmFreq_median	fmFreq_iqr	fmPurity_median	fmPurity_iqr	harmEnergy_median	harmEnergy_iqr
9969	Sheep	Reunion with pen mate	Positive	1.65246	1.6	0.90625	0.935484	0.346358	0.265245	0.357506	0.263319	114.181	45.6803	114.181	44.5314	-12.5749	2.70336	-12.4899	2.36029	95.0941	14.1129	99.7984	17.4731	-22.337	6.19934	-22.7265	6.43727	0.0697589	0.0248986	0.0704002	0.0225525	0.0706723	0.0143992	11.516	2.86781	0.039912	0.00664018	0.0394372	0.00586355	0.158978	0.416128	0.296161	0.22779	5.51656	1.48654	-21.2669	2.19788	14.2291	1.66131
9918	Sheep	Short social isolation in familiar pen	Negative	1.3479	1.3	1	1	0.520856	0.346457	0.520856	0.346457	139.13	20.0235	139.13	20.0235	-10.3289	3.17631	-10.3289	3.17631	85.8586	10.101	85.8586	10.101	-18.6469	4.96664	-18.6469	4.96664	0.0659731	0.0411704	0.0659731	0.0411704	0.0659731	0.0411704	14.4066	3.33529	0.0464158	0.0142266	0.0464158	0.0142266	0.00784157	0.16708	0.278429	0.216087	6.31404	1.40832	-23.2037	1.28696	9.85303	3.14905
9918	Sheep	Short social isolation in familiar pen	Negative	1.40325	1.4	0.962963	0.962963	0.499199	0.307767	0.502234	0.284213	126.041	8.65663	125.75	9.62406	-11.1759	1.26388	-11.1439	1.24165	123.656	11.1663	123.656	10.9595	-14.4246	2.10737	-14.4416	2.26351	0.070874	0.0210391	0.070874	0.0210391	0.0710139	0.017838	17.1161	6.32373	0.058924	0.00926137	0.0589536	0.00887508	0.00123717	0.0685273	0.217469	0.0859413	5.92654	2.29723	-23.2547	1.87733	10.9789	4.96719
9918	Sheep	Short social isolation in familiar pen	Negative	1.48367	1.45	1	1	0.376903	0.19965	0.376903	0.19965	122.664	19.4955	122.664	19.4955	-12.8043	2.70252	-12.8043	2.70252	112.903	25.7865	112.903	25.7865	-17.7986	3.65445	-17.7986	3.65445	0.0683487	0.0163005	0.0683487	0.0163005	0.0683487	0.0163005	11.9365	2.36922	0.0665887	0.0387153	0.0665887	0.0387153	0.0567381	0.136757	0.26641	0.217148	5.71429	0.714286	-21.5118	4.32388	8.29517	8.6059
9814	Sheep	Short social isolation in familiar pen	Negative	0.973917	0.9	0.833333	0.882353	0.219263	0.227388	0.219263	0.23085	65.8536	29.5384	70.4152	25.4584	-13.5783	2.5353	-12.7066	2.45922	70.4657	11.6422	69.8529	8.27206	-20.6092	4.07958	-20.7027	5.41485	0.0613067	0.0296373	0.0629523	0.0235585	0.0720457	0.0185606	10.6249	2.14501	0.036051	0.0195159	0.0354353	0.00858829	0.202582	0.380996	0.233303	0.149728	5	0	-12.9265	0.543171	20.3998	3.56615
9814	Sheep	Reunion with pen mate	Positive	0.996917	0.9	0.833333	0.882353	0.394713	0.146209	0.40984	0.126811	80.7116	27.1582	81.7086	30.6723	-12.931	2.44559	-12.821	2.07039	93.75	14.7059	93.75	12.8676	-22.0087	4.64563	-22.0087	5.30684	0.0770356	0.0296834	0.0779843	0.0293192	0.0786592	0.019606	9.6338	5.95076	0.0423406	0.0129414	0.0396613	0.00775085	0.0347576	0.0886482	0.774362	0.520114	5	0	-13.1553	0.899793	16.5419	6.73485
9814	Sheep	Short social isolation in familiar pen	Negative	1.1684	1.1	0.863636	0.904762	0.36181	0.200758	0.375043	0.159976	77.0997	23.2757	77.0997	21.2126	-13.1467	1.34707	-13.0249	1.59699	83.7174	16.385	83.4613	14.7209	-13.3561	2.15685	-13.0693	1.62127	0.0679544	0.0333795	0.0683918	0.0333757	0.0747458	0.0267778	8.40748	1.83271	0.0598309	0.00934655	0.0587405	0.00862698	0.0276329	0.236195	0.5179	0.459532	6.57143	1.28571	-20.4205	3.661	19.12	7.41468
9814	Sheep	Short social isolation in familiar pen	Negative	1.24248	1.15	0.73913	0.772727	0.449319	0.288963	0.42194	0.206777	79.0834	26.1357	79.287	24.927	-12.6327	1.48791	-12.7803	1.28919	77.135	17.6768	75.7576	11.0193	-14.5832	2.94963	-13.6403	2.70983	0.0700963	0.027395	0.0719396	0.023961	0.0768999	0.0184721	8.85592	1.17291	0.0390979	0.00902177	0.0380283	0.00698727	0.0291703	0.295362	0.132762	0.0376943	6	0	-21.9056	2.41733	24.9119	3.01735
9814	Sheep	Short social isolation in familiar pen	Negative	1.30373	1.3	0.96	0.96	0.324045	0.252456	0.325209	0.267073	87.3022	31.7819	87.3891	33.4005	-13.1694	1.91399	-12.9758	1.91581	72.9167	12.5868	73.3507	12.9123	-17.9711	2.67812	-18.1323	2.32398	0.0739674	0.0456247	0.0739674	0.0456247	0.0746745	0.0262816	8.24759	1.61665	0.0308918	0.0356487	0.0304709	0.0209232	0.0738994	0.451984	0.771496	0.241469	5	0	-17.1232	2.08811	20.6041	4.4117
9814	Sheep	Short social isolation in familiar pen	Negative	1.35802	1.3	0.923077	0.96	0.427483	0.261752	0.45747	0.262452	84.6917	15.7887	84.8463	16.9136	-11.9211	1.16002	-11.8745	1.16102	76.9697	13.3333	76.7677	12.5253	-13.308	1.91439	-13.3044	1.96578	0.0697226	0.043661	0.0699974	0.0386862	0.0733405	0.0372178	8.2892	1.58003	0.0471831	0.0163293	0.0454453	0.013564	0.0806048	0.206517	0.387503	0.18355	6.07303	0.758342	-20.0293	2.55782	21.7315	8.13566
9814	Sheep	Short social isolation in familiar pen	Negative	1.3655	1.25	0.884615	0.958333	0.304345	0.229779	0.309931	0.225394	78.4396	25.7471	78.4656	25.6374	-13.0738	2.12144	-12.8797	2.18763	80.8081	9.69697	81.4141	10.5051	-14.9823	2.36873	-15.0658	2.394	0.0742524	0.054677	0.0778331	0.044327	0.0802533	0.0407343	8.48592	1.24931	0.0464262	0.0121966	0.0459942	0.00826643	0.0898071	0.426931	1.02464	0.68141	5.4971	0.994207	-18.1386	3.37445	19.7686	7.72405
9814	Sheep	Short social isolation in familiar pen	Negative	1.37565	1.25	0.846154	0.916667	0.315539	0.200386	0.32445	0.197931	88.1412	19.7377	88.1412	19.8735	-12.7925	1.87762	-12.7789	1.6761	91.3978	11.6129	91.3978	13.3333	-13.2405	1.72667	-13.4461	2.06728	0.0724808	0.0421351	0.0733919	0.0311703	0.0757094	0.0246037	9.10896	2.63287	0.0428033	0.0140247	0.042045	0.0132553	0.179547	0.360466	1.49405	0.954103	5	0.212982	-15.097	4.46708	20.8511	7.65109
9814	Sheep	Short social isolation in familiar pen	Negative	1.46127	1.4	0.892857	0.925926	0.349106	0.237512	0.349106	0.284231	81.761	36.246	81.761	33.2448	-13.1433	1.63319	-13.1301	1.76956	82.4916	11.7845	82.4916	12.3457	-15.4095	2.25142	-16.2623	2.24988	0.0638173	0.0303206	0.0639413	0.028989	0.0684959	0.0270701	8.45511	1.36952	0.0507206	0.0150746	0.0501273	0.0110354	0.0367742	0.590018	0.708431	0.953846	6.30692	1.18526	-17.4273	5.71648	22.484	5.61728
9814	Sheep	Reunion with pen mate	Positive	1.50042	1.4	0.862069	0.925926	0.459994	0.209842	0.459994	0.190407	100.817	27.6792	102.274	23.7826	-11.744	1.84233	-11.3094	1.86177	91.3978	15.361	92.9339	13.8249	-15.3944	2.54261	-15.5715	2.53494	0.0732222	0.0341248	0.0736291	0.0288813	0.0738549	0.0240053	7.89553	3.12924	0.030999	0.00840514	0.0305668	0.00543284	0.00280853	0.0218344	1.48247	3.75476	5.71429	0	-16.0827	0.764279	13.464	3.5417
9814	Sheep	Short social isolation in familiar pen	Negative	1.50846	1.45	0.862069	0.892857	0.306694	0.215925	0.319003	0.196077	76.1735	29.7447	78.5293	28.7206	-13.347	1.91671	-13.2829	0.949797	80.6452	21.7934	80.6452	19.9693	-12.8234	3.12699	-12.3693	2.87518	0.0712655	0.0240603	0.0713242	0.0240456	0.0733687	0.011193	8.72639	1.3036	0.0397354	0.00455985	0.0396214	0.00540216	0.17613	0.37926	0.490037	0.107379	5.71429	0.285954	-19.3226	1.64048	20.8462	3.3476
9814	Sheep	Short social isolation in familiar pen	Negative	1.53506	1.35	0.862069	0.961538	0.332093	0.258348	0.339975	0.277016	93.3586	36.1527	99.053	37.4746	-12.673	2.23336	-12.533	2.24154	78.311	30.1339	78.125	33.4821	-18.2576	1.59215	-18.2593	1.58439	0.076549	0.0523378	0.0793242	0.0354609	0.0796042	0.0343018	8.57616	1.59164	0.0411078	0.025939	0.0387905	0.00858817	0.0823057	0.431424	0.604167	0.214635	5.71429	0.0637778	-20.1383	2.0993	20.9646	3.27516
9814	Sheep	Short social isolation in familiar pen	Negative	1.58467	1.45	0.933333	1	0.300731	0.199272	0.300731	0.199272	82.6584	29.0978	82.6584	29.0978	-13.4588	1.83508	-13.4588	1.83508	79.589	13.3229	79.589	13.3229	-14.3802	3.00262	-14.3802	3.00262	0.0713868	0.0332079	0.0724363	0.0284167	0.0724363	0.0284167	9.08276	3.08884	0.0457666	0.0122152	0.0457666	0.0105075	0.00631592	0.032795	0.966469	0.902939	6.50246	1.79803	-16.0715	1.25626	22.6862	12.2878
9814	Sheep	Short social isolation in familiar pen	Negative	1.59171	1.45	0.933333	1	0.344843	0.164751	0.344843	0.164751	83.0173	21.5815	83.0173	21.5815	-13.8435	2.81084	-13.8435	2.81084	77.1508	12.6263	77.1508	12.6263	-13.4119	6.44472	-13.4119	6.44472	0.0710703	0.0377409	0.0713623	0.0255504	0.0713623	0.0255504	9.79496	2.28569	0.0385524	0.00741571	0.0378249	0.00743158	0.00188097	0.0301118	0.316655	0.23912	5.71429	0	-19.0016	3.16416	15.6296	10.7993
9814	Sheep	Reunion with pen mate	Positive	1.59994	1.5	0.933333	0.965517	0.325339	0.211426	0.336888	0.204649	79.3849	28.5968	80.7783	29.961	-13.4252	3.98652	-13.3145	3.91973	91.7686	19.6515	94.3641	19.2807	-16.875	4.67813	-16.9475	4.89986	0.068842	0.0268758	0.0688518	0.0226889	0.0691039	0.0207772	9.14232	2.28053	0.0332763	0.00370247	0.0331036	0.00269013	0.00187359	0.00873149	0.503977	0.65609	6.84729	2.27207	-17.9063	1.13439	15.265	6.8209
9814	Sheep	Reunion with pen mate	Positive	1.611	1.5	0.935484	1	0.345787	0.200505	0.345787	0.200505	84.8056	26.4108	84.8056	26.4108	-13.6758	2.80664	-13.6758	2.80664	89.2473	14.3369	89.2473	14.3369	-17.1529	5.59235	-17.1529	5.59235	0.072308	0.0386342	0.0735058	0.0330187	0.0735058	0.0330187	8.74599	2.16896	0.0338992	0.0050205	0.0337408	0.00481785	0.00542224	0.263356	0.481526	0.269651	5.71429	0	-20.1292	2.94169	14.4806	5.66552
9814	Sheep	Short social isolation in familiar pen	Negative	1.63	1.55	0.935484	0.966667	0.234448	0.170309	0.236297	0.169465	87.7489	33.5051	87.0797	34.7792	-14.611	3.20501	-14.5961	3.25158	81.25	11.2847	81.25	11.8056	-18.0074	3.09189	-18.0869	3.11763	0.0697973	0.0365309	0.0725799	0.0330379	0.0753626	0.0325583	8.56894	2.13924	0.0378711	0.00681026	0.0376498	0.00626673	0.0145295	0.0849926	0.304988	0.362431	5.71429	0	-18.2637	1.68231	18.4521	8.56681
9814	Sheep	Short social isolation in familiar pen	Negative	1.63723	1.55	0.870968	0.9	0.378065	0.250713	0.389321	0.205179	72.9098	23.2566	72.1278	19.3648	-12.5653	1.23294	-12.5609	1.1174	78.4722	24.4792	77.0833	20.4861	-18.2813	3.37903	-18.9983	3.88503	0.0729159	0.0328298	0.073507	0.0300131	0.0756171	0.0227383	8.59636	1.00299	0.0319822	0.0112242	0.0312806	0.00770019	0.163878	0.598711	0.30814	0.122848	5.71429	0	-17.1426	1.84301	20.0307	6.12165
9814	Sheep	Short social isolation in familiar pen	Negative	1.65381	1.6	0.9375	0.967742	0.336505	0.260475	0.346384	0.243582	68.4545	21.8302	68.9549	22.4623	-12.4752	1.27346	-12.4579	1.20045	88.3737	25.8737	87.0296	23.8575	-19.1425	2.84292	-18.9842	2.86438	0.0679951	0.019647	0.0692245	0.0167087	0.0700975	0.0156506	8.63132	1.17115	0.0321578	0.00355371	0.0319736	0.00334516	0.0946586	0.323072	0.525428	0.134386	5	0	-18.9502	1.13608	19.8153	5.66511
9814	Sheep	Short social isolation in familiar pen	Negative	1.65733	1.55	0.9375	1	0.328863	0.298683	0.328863	0.298683	79.046	27.8265	79.046	27.8265	-13.2696	1.30448	-13.2696	1.30448	77.957	10.4167	77.957	10.4167	-18.249	2.81117	-18.249	2.81117	0.0679928	0.0403868	0.0710751	0.0306511	0.0710751	0.0306511	9.30296	1.75689	0.0360622	0.0153354	0.0360209	0.00887837	0.00711711	0.398204	1.02126	0.349367	5	0.324441	-17.8632	1.76147	20.195	7.77344
9814	Sheep	Short social isolation in familiar pen	Negative	1.69252	1.6	0.96875	1	0.424755	0.21548	0.424755	0.21548	78.2757	33.9133	78.2757	33.9133	-13.1782	1.38432	-13.1782	1.38432	83.9036	15.9661	83.9036	15.9661	-14.6873	1.39656	-14.6873	1.39656	0.0634582	0.0435618	0.0651567	0.0435394	0.0651567	0.0435394	9.23863	3.03687	0.0509647	0.023514	0.0504233	0.0232532	0.187732	0.405937	0.739421	0.32613	5.42276	1.06012	-18.208	2.48699	15.0196	6.52253
9814	Sheep	Short social isolation in familiar pen	Negative	1.70342	1.6	0.939394	1	0.319385	0.240042	0.319385	0.240042	68.0647	31.5484	68.0647	31.5484	-13.2523	3.51039	-13.2523	3.51039	78.2828	11.6793	78.2828	11.6793	-14.5361	3.92981	-14.5361	3.92981	0.0750694	0.0305771	0.075877	0.0222576	0.075877	0.0222576	8.61816	2.12642	0.0332246	0.00618333	0.0323249	0.00589636	0.123398	0.47194	0.712666	0.202851	5	0	-16.8441	1.31008	19.6957	6.36619
9814	Sheep	Short social isolation in familiar pen	Negative	1.72223	1.6	0.878788	0.935484	0.343677	0.270945	0.343677	0.287542	80.7775	23.2987	82.1899	20.7804	-14.5753	2.57685	-14.5753	2.55694	84.8454	12.9368	83.8374	11.5087	-15.6938	2.22792	-15.6846	2.57164	0.0657135	0.0440846	0.0684421	0.0345076	0.0686529	0.0303778	8.69205	2.96637	0.0321396	0.00594891	0.0317601	0.00581444	0.0233691	0.372119	0.450886	0.565889	5	0.360952	-17.9705	4.33733	13.1379	8.96283
9814	Sheep	Short social isolation in familiar pen	Negative	1.73254	1.5	0.727273	0.827586	0.340558	0.245304	0.290983	0.245538	76.8834	40.9767	75.6755	38.353	-12.981	2.33389	-13.0486	2.23328	81.3802	23.4375	81.8685	22.4609	-18.9779	6.40168	-20.2959	6.50515	0.0749374	0.049305	0.0772159	0.0402894	0.0793315	0.0299004	9.47197	2.13427	0.0382797	0.0125899	0.0347325	0.00729866	0.00165864	0.212739	0.736366	0.255682	5	0	-18.209	1.29887	16.6259	11.4926
9814	Sheep	Short social isolation in familiar pen	Negative	1.75635	1.6	0.882353	0.967742	0.314385	0.144057	0.319018	0.149451	85.4045	26.0849	84.8619	26.2182	-13.6197	2.7946	-13.4728	2.72237	84.2803	26.5152	81.9129	27.4621	-19.7164	4.34974	-19.8073	4.34635	0.0657523	0.0431309	0.0729947	0.0380869	0.0737653	0.0367056	9.92565	2.20186	0.041896	0.0230341	0.0384699	0.0153234	0.0762726	0.366486	0.596213	0.391741	5	0.114485	-18.0775	4.21911	15.6243	5.75082
9814	Sheep	Short social isolation in familiar pen	Negative	1.7641	1.7	0.911765	0.939394	0.46405	0.266096	0.472199	0.265695	81.0732	28.3988	81.0732	30.111	-12.337	1.31634	-12.3199	1.17787	85.2273	22.7273	85.2273	22.2538	-18.5786	2.2087	-18.5416	2.10278	0.0613138	0.0423336	0.061506	0.0388413	0.0619017	0.0362338	8.64738	1.58664	0.044726	0.0243325	0.0425669	0.0191958	0.264107	0.546334	1.061	0.518101	5.83221	0.601454	-17.4512	1.13517	17.5456	4.38447
9814	Sheep	Short social isolation in familiar pen	Negative	1.77017	1.7	0.970588	1	0.288073	0.243829	0.288073	0.243829	87.8118	39.7015	87.8118	39.7015	-15.3921	2.97066	-15.3921	2.97066	73.8636	12.7841	73.8636	12.7841	-21.0492	4.73777	-21.0492	4.73777	0.0620266	0.0313253	0.0639646	0.0308734	0.0639646	0.0308734	10.3808	2.54756	0.0435273	0.00868581	0.0434371	0.00856058	0.0314608	0.265364	0.542935	0.498823	5	0.193796	-21.5295	1.37862	14.6816	2.36318
9814	Sheep	Short social isolation in familiar pen	Negative	1.86206	1.75	0.777778	0.823529	0.278064	0.151139	0.255164	0.127891	85.1662	28.0029	80.2778	22.0976	-14.1114	2.88	-15.0031	3.20748	82.2917	11.5327	82.2917	9.4494	-19.6948	6.25787	-21.4641	6.15751	0.0716322	0.0341967	0.0725129	0.0276407	0.0725129	0.0251882	8.50908	3.97782	0.0446088	0.0160545	0.0427059	0.0137722	0.00397297	0.0428374	1.15652	0.96759	5.1753	0.565703	-19.4315	2.24118	13.5037	10.311
9670	Sheep	Short social isolation in familiar pen	Negative	0.964313	0.95	0.888889	0.888889	0.391367	0.148536	0.410894	0.150512	115.64	45.72	118.352	36.518	-12.1013	1.27373	-12.3216	1.44925	100.886	27.6724	104.048	27.9886	-15.0818	6.07556	-15.5101	6.32761	0.0696429	0.0517998	0.0696429	0.0517998	0.0760833	0.0396728	10.0027	2.89898	0.0631026	0.0230572	0.0622673	0.0210109	0.00259659	0.0153579	0.313881	0.263062	5	0	-12.7765	0.539468	10.4548	9.55397
9670	Sheep	Reunion with pen mate	Positive	0.990875	0.95	1	1	0.519697	0.134304	0.519697	0.134304	124.556	13.7754	124.556	13.7754	-12.1065	1.80095	-12.1065	1.80095	91.6054	6.12745	91.6054	6.12745	-21.5852	3.38631	-21.5852	3.38631	0.0724453	0.0550624	0.0724453	0.0550624	0.0724453	0.0550624	12.0526	2.18594	0.0573044	0.0109022	0.0573044	0.0109022	0.0226969	0.93299	0.287082	0.374058	5	0	-12.7607	0.225845	12.2176	3.52206
9670	Sheep	Reunion with pen mate	Positive	1.01838	1	0.947368	0.947368	0.460136	0.260991	0.465307	0.199382	126.109	19.9149	126.306	23.2487	-11.3486	1.31145	-11.3112	1.46602	95.9596	16.835	95.9596	15.1515	-16.3929	3.27604	-16.4455	3.80442	0.0704634	0.0249869	0.0704634	0.0249869	0.0708492	0.0222597	11.6021	2.28148	0.0495737	0.00655141	0.0493194	0.00504852	0.00372551	0.0241747	0.339131	0.261451	5	0	-12.8419	0.373163	12.3637	9.37057
9670	Sheep	Short social isolation in familiar pen	Negative	1.22417	1.2	0.956522	0.956522	0.390797	0.183323	0.396809	0.190578	116.241	23.7019	118.154	24.4378	-12.8698	2.38076	-12.9856	2.1475	104.224	18.8246	105.142	19.9725	-16.2327	2.14807	-16.2141	2.38597	0.0643252	0.0313413	0.0643252	0.0313413	0.064918	0.0279523	10.4154	2.55936	0.0593333	0.0197221	0.0588861	0.0150435	0.0037322	0.0276511	0.353054	0.347686	6	1	-24.692	1.72389	9.77971	3.65388
9670	Sheep	Short social isolation in familiar pen	Negative	1.28448	1.2	0.958333	1	0.395266	0.179767	0.395266	0.179767	128.842	17.1158	128.842	17.1158	-12.268	1.14128	-12.268	1.14128	106.826	31.0893	106.826	31.0893	-17.931	2.31048	-17.931	2.31048	0.0656316	0.0405802	0.0662728	0.0357555	0.0662728	0.0357555	11.3726	2.68654	0.0772217	0.02938	0.0770624	0.0300438	0.00637411	0.643213	1.08758	1.22439	5	0	-24.0238	0.554836	10.327	4.62203
9670	Sheep	Short social isolation in familiar pen	Negative	1.33665	1.2	0.88	0.956522	0.450902	0.223389	0.459614	0.197059	115.256	43.1669	117.139	40.4163	-12.6585	1.88066	-12.6045	2.05751	97.6431	15.1515	96.8013	14.415	-19.4461	4.54808	-19.4565	4.52225	0.0714363	0.0464651	0.0714433	0.028987	0.0715692	0.0197555	10.8464	1.73865	0.0529061	0.0159345	0.052504	0.0147504	0.00671241	0.0416283	0.451759	0.208565	6.50506	0.922819	-21.2405	1.45458	12.128	3.17113
9670	Sheep	Reunion with pen mate	Positive	1.39852	1.35	1	1	0.348745	0.259723	0.348745	0.259723	127.023	30.8778	127.023	30.8778	-15.0337	3.67318	-15.0337	3.67318	109.462	9.46237	109.462	9.46237	-17.3386	7.18909	-17.3386	7.18909	0.0680123	0.0257942	0.0680123	0.0257942	0.0680123	0.0257942	14.8526	2.88852	0.0578032	0.0156324	0.0578032	0.0156324	0.0146417	0.461413	0.231021	0.30284	5.76069	1.97437	-23.1747	1.54851	10.4109	2.50176
9670	Sheep	Short social isolation in familiar pen	Negative	1.46183	1.45	1	1	0.459021	0.217446	0.459021	0.217446	137.484	30.0745	137.484	30.0745	-12.3138	1.6635	-12.3138	1.6635	89.7868	29.7419	89.7868	29.7419	-19.352	2.48991	-19.352	2.48991	0.0681547	0.0197477	0.0681547	0.0197477	0.0681547	0.0197477	12.1278	3.50136	0.0639574	0.0238158	0.0639574	0.0238158	0.00748215	0.20612	0.247223	0.289952	7.40115	1.47835	-24.9895	2.21415	11.1535	3.44808
9669	Sheep	Reunion with pen mate	Positive	1.38442	1.25	0.923077	1	0.373469	0.180866	0.373469	0.180866	125.049	27.1816	125.049	27.1816	-12.3431	2.14463	-12.3431	2.14463	99.5699	13.3333	99.5699	13.3333	-16.7759	1.50632	-16.7759	1.50632	0.0710678	0.0302303	0.0725163	0.0233333	0.0725163	0.0233333	13.7264	2.78243	0.0553769	0.0206386	0.0548188	0.0161909	0.314682	0.727968	0.497644	0.525708	6.94776	0.825162	-19.982	1.69212	16.2059	1.87487
9669	Sheep	Reunion with pen mate	Positive	1.49175	1.35	0.857143	0.923077	0.428586	0.17668	0.428586	0.188437	118.362	37.9717	121.401	35.2114	-11.6831	2.40738	-11.5767	2.56618	102.151	13.5404	102.151	15.1334	-17.7185	6.45231	-19.1754	6.60323	0.0687889	0.0358047	0.0705841	0.0295152	0.0713309	0.022593	12.4364	2.94127	0.0614944	0.01832	0.0580381	0.013752	0.162492	0.332163	0.193601	0.0665174	5.71429	0.360103	-22.3274	1.54446	15.495	2.68434
9669	Sheep	Short social isolation in familiar pen	Negative	1.5275	1.4	0.931034	1	0.418956	0.272327	0.418956	0.272327	91.6443	39.1791	91.6443	39.1791	-12.7918	3.12532	-12.7918	3.12532	89.6577	40.9226	89.6577	40.9226	-20.1642	4.0198	-20.1642	4.0198	0.0708283	0.0306384	0.0712807	0.0238341	0.0712807	0.0238341	12.923	4.01196	0.046138	0.0315477	0.0458094	0.0277927	0.201214	0.360839	0.231649	0.315799	8.1617	1.20492	-19.7607	0.716873	17.342	2.5632
9669	Sheep	Short social isolation in familiar pen	Negative	1.68798	1.55	0.9375	1	0.382258	0.361178	0.382258	0.361178	87.4679	53.5568	87.4679	53.5568	-12.0919	1.95093	-12.0919	1.95093	80.971	18.5728	80.971	18.5728	-15.5033	1.76225	-15.5033	1.76225	0.0702129	0.0233891	0.0713256	0.0216752	0.0713256	0.0216752	9.06538	2.34242	0.0372677	0.01448	0.0371782	0.0134145	0.0104518	0.0515951	1.24058	3.05118	5	1.11895	-13.3714	3.5074	13.5083	3.50646
9669	Sheep	Short social isolation in familiar pen	Negative	1.72721	1.55	0.878788	0.966667	0.346275	0.238642	0.351619	0.232823	93.502	51.468	94.0592	50.7615	-12.5675	1.31563	-12.531	1.28337	89.5497	23.0175	89.0457	25.2016	-16.754	3.99288	-16.7587	4.21222	0.0651232	0.0350928	0.0667137	0.0388086	0.0678361	0.0384337	9.53539	3.1572	0.085219	0.0321275	0.0841203	0.0326583	0.0333494	0.320911	0.966059	0.445678	5	0	-16.1804	0.768438	14.6611	2.46293
9669	Sheep	Short social isolation in familiar pen	Negative	1.83225	1.7	0.857143	0.909091	0.305478	0.217548	0.32653	0.232407	76.2487	26.5565	76.3624	25.5127	-12.0609	2.39732	-11.8419	1.53195	86.3378	17.7103	86.3378	19.1335	-15.5236	3.69105	-15.3195	3.56532	0.0691698	0.0289304	0.0712412	0.0245796	0.0727312	0.0182814	9.13337	2.24456	0.073279	0.0241145	0.0735271	0.0303957	0.0108675	0.0767273	1.51344	2.58968	5	0.0341489	-18.8977	2.86178	14.6378	4.27015
9669	Sheep	Short social isolation in familiar pen	Negative	1.91573	1.8	0.945946	1	0.380671	0.152488	0.380671	0.152488	116.027	29.8757	116.027	29.8757	-12.6659	2.10435	-12.6659	2.10435	82.4916	33.1089	82.4916	33.1089	-15.7008	2.02729	-15.7008	2.02729	0.0673271	0.0234669	0.0676595	0.0226139	0.0676595	0.0226139	11.7629	3.91743	0.0733505	0.0182784	0.0733505	0.0198996	0.0434648	0.212347	0.589756	0.382425	7.23709	0.793895	-19.5734	2.0449	14.9252	4.72842
9669	Sheep	Short social isolation in familiar pen	Negative	1.93254	1.7	0.837838	0.939394	0.283266	0.241469	0.288212	0.247726	94.6063	52.7238	89.9429	48.6286	-13.5071	2.3357	-13.4405	2.27974	79.1246	12.9068	78.0022	12.3457	-14.6855	3.01667	-14.2624	3.31607	0.0568049	0.029349	0.0606368	0.0252444	0.0606666	0.0250891	9.83231	2.72702	0.0536723	0.0113475	0.0522815	0.00856454	0.017387	0.176805	0.88089	2.01038	5	0.599813	-15.334	2.6693	12.5409	4.05002
9669	Sheep	Short social isolation in familiar pen	Negative	2.04073	1.95	0.974359	1	0.401577	0.22179	0.401577	0.22179	84.3151	41.7761	84.3151	41.7761	-12.6051	1.78422	-12.6051	1.78422	90.1116	28.3094	90.1116	28.3094	-14.9931	4.05416	-14.9931	4.05416	0.0585586	0.0340673	0.0605201	0.0336778	0.0605201	0.0336778	10.7823	2.79625	0.0781694	0.0295642	0.0787567	0.0297179	0.0271881	0.104777	3.07329	4.11298	5	0.631701	-15.2748	8.35354	13.8713	3.64217
9669	Sheep	Short social isolation in familiar pen	Negative	2.20892	2.1	0.953488	1	0.377704	0.149419	0.377704	0.149419	97.1515	52.6312	97.1515	52.6312	-12.9971	2.06885	-12.9971	2.06885	78.373	23.8095	78.373	23.8095	-19.8934	3.4893	-19.8934	3.4893	0.0659113	0.0310242	0.0675145	0.0310255	0.0675145	0.0310255	9.82418	2.05981	0.0775356	0.0202817	0.0773658	0.0182891	0.0977165	0.603716	0.49191	0.36897	5.31253	0.963632	-19.5212	0.429412	12.4672	3.92713
9669	Sheep	Short social isolation in familiar pen	Negative	2.34377	2.2	0.844444	0.883721	0.381531	0.287242	0.424551	0.278675	82.9031	33.764	82.5036	33.1354	-12.9635	1.27971	-12.8653	1.27493	75.7576	22.0386	82.1855	22.9568	-14.6892	1.77208	-14.9354	1.90519	0.0645083	0.027221	0.0646011	0.0241709	0.0672954	0.0259807	9.92139	1.65849	0.0572571	0.0153372	0.0570252	0.0154338	0.103923	0.798497	0.516304	0.316554	5.61751	0.911158	-18.6194	1.32866	13.9752	2.63367
9604	Sheep	Reunion with pen mate	Positive	1.07475	0.95	0.85	0.944444	0.484223	0.203594	0.500014	0.224346	95.8193	39.0778	95.1395	41.7042	-12.5779	1.51861	-12.6409	1.35841	97.3401	14.2898	96.4912	15.2801	-16.9753	1.3534	-16.8918	0.804539	0.0655018	0.0353347	0.0682558	0.0346271	0.0705007	0.0338057	10.2561	1.731	0.0392146	0.051346	0.037578	0.0101834	0.00384742	0.941288	0.395418	0.585205	6.52632	1.26316	-23.3401	2.51822	12.9476	2.44992
9604	Sheep	Short social isolation in familiar pen	Negative	1.18467	1.05	0.909091	1	0.420178	0.224228	0.420178	0.224228	111.372	36.4903	111.372	36.4903	-13.4775	2.07235	-13.4775	2.07235	95.4941	31.49	95.4941	31.49	-19.4446	5.16561	-19.4446	5.16561	0.0733081	0.0495407	0.0774722	0.0351073	0.0774722	0.0351073	9.2878	2.09649	0.0599908	0.0194457	0.059194	0.0124296	0.0129011	0.509911	1.77795	1.65637	6	0	-15.2647	1.08481	10.6342	10.3516
9604	Sheep	Short social isolation in familiar pen	Negative	1.19283	1.05	0.727273	0.8	0.191195	0.213357	0.221408	0.186958	97.5826	31.5711	103.374	41.6086	-14.7283	2.35608	-14.7283	3.73294	70.4365	8.43254	69.4444	9.4246	-18.5318	2.22906	-18.5318	7.34019	0.0658325	0.0410023	0.0676658	0.0323134	0.0709561	0.0263384	9.44247	0.710227	0.0533197	0.0288944	0.0527679	0.0134917	0.00386545	0.0313982	0.356057	0.166843	6	0	-17.7676	6.30421	9.90039	11.4544
9604	Sheep	Short social isolation in familiar pen	Negative	1.24	1.2	1	1	0.357497	0.313417	0.357497	0.313417	107.028	46.1901	107.028	46.1901	-13.4778	2.39046	-13.4778	2.39046	89.9908	20.202	89.9908	20.202	-16.77	3.52471	-16.77	3.52471	0.0679793	0.0164688	0.0679793	0.0164688	0.0679793	0.0164688	10.7703	2.29228	0.0371244	0.00721818	0.0371244	0.00721818	0.0119095	0.0449155	0.701526	0.687741	6	0.909091	-21.318	6.35056	9.50563	5.37391
9604	Sheep	Reunion with pen mate	Positive	1.30158	1.25	0.8	0.833333	0.321782	0.30386	0.29183	0.390622	96.8688	30.2662	105.519	37.512	-13.5235	1.77336	-13.933	2.27959	83.3333	19.9653	93.75	22.1354	-22.0622	3.95506	-22.3847	4.29857	0.0728989	0.0593088	0.0758165	0.0549952	0.0807666	0.0492347	10.4234	3.12454	0.0378927	0.0308796	0.0370748	0.0099313	0.219107	0.303695	0.359315	0.249246	5	0.104167	-20.8461	1.80752	12.474	2.83842
9594	Sheep	Reunion with pen mate	Positive	0.791479	0.75	1	1	0.348281	0.182991	0.348281	0.182991	84.1849	33.8018	84.1849	33.8018	-13.632	3.76639	-13.632	3.76639	108.78	25.8353	108.78	25.8353	-20.2789	3.13622	-20.2789	3.13622	0.0717834	0.0241114	0.0717834	0.0241114	0.0717834	0.0241114	12.8573	5.87761	0.0528647	0.026139	0.0528647	0.026139	0.0575112	0.0996415	0.10762	0.172558	6.66667	0	-11.8437	0.170721	7.67181	4.14625
9594	Sheep	Short social isolation in familiar pen	Negative	0.853479	0.85	0.9375	0.9375	0.423836	0.284999	0.380213	0.260761	83.1591	23.8629	85.5565	23.6006	-14.4494	3.82846	-14.4529	3.24598	91.7563	14.3369	92.8315	13.2616	-20.215	5.27657	-20.239	4.439	0.067164	0.0459993	0.067164	0.0459993	0.067478	0.0435929	10.1663	3.69428	0.067616	0.030193	0.0670998	0.0246616	0.0269678	0.0881884	0.283859	0.225567	5	0	-12.8835	0.218295	7.4785	7.65064
9594	Sheep	Short social isolation in familiar pen	Negative	0.867271	0.8	0.9375	1	0.279346	0.105849	0.279346	0.105849	75.5842	27.8146	75.5842	27.8146	-14.7617	3.83515	-14.7617	3.83515	70.8333	11.4583	70.8333	11.4583	-21.3751	7.20459	-21.3751	7.20459	0.060984	0.0562148	0.0620312	0.0531309	0.0620312	0.0531309	9.09903	6.98444	0.0885825	0.0271423	0.0884549	0.0225684	0.0123444	0.0593707	0.315748	0.439282	5	0	-12.695	0.165967	6.11224	4.96984
9594	Sheep	Reunion with pen mate	Positive	0.875208	0.85	0.875	0.875	0.268996	0.210576	0.268996	0.17549	82.378	43.422	85.7842	39.4639	-14.6133	3.10405	-15.4131	2.86403	98.6111	9.72222	100	9.02778	-23.6179	2.53902	-24.6974	2.81115	0.0654634	0.0506499	0.0654634	0.0506499	0.0698092	0.0489681	13.949	6.68258	0.0441793	0.013511	0.0456875	0.0140294	0.0181094	0.483593	1.41831	0	5	0	-12.7801	0.290028	11.4127	7.24272
9594	Sheep	Short social isolation in familiar pen	Negative	0.877792	0.85	1	1	0.321294	0.103317	0.321294	0.103317	79.7112	33.5696	79.7112	33.5696	-14.1189	3.76931	-14.1189	3.76931	75	16.6667	75	16.6667	-22.4503	7.59837	-22.4503	7.59837	0.0648343	0.0591084	0.0648343	0.0591084	0.0648343	0.0591084	11.4313	7.53158	0.0304561	0.00436903	0.0304561	0.00436903	0.000221935	0.000951853	3.39447	3.0912	5	0	-12.6987	0.201781	4.34871	8.88795
9594	Sheep	Short social isolation in familiar pen	Negative	0.893146	0.8	0.875	0.933333	0.342213	0.182241	0.321544	0.184173	83.3677	15.2629	85.1249	14.7034	-12.851	3.01396	-13.864	2.97971	72.7273	12.2896	74.4108	13.1313	-17.3309	3.57721	-17.6032	3.49015	0.0708673	0.0450645	0.0724801	0.0456791	0.0726375	0.0448908	10.6605	5.2003	0.107989	0.0292551	0.104458	0.0332016	0.0823155	0.222279	0.0836534	0.0828879	5	0	-12.7307	0.393759	4.84608	3.62531
9594	Sheep	Short social isolation in familiar pen	Negative	0.895917	0.8	0.9375	1	0.347065	0.225351	0.347065	0.225351	65.2027	33.7809	65.2027	33.7809	-16.6832	6.40381	-16.6832	6.40381	75.7576	10.4377	75.7576	10.4377	-19.323	3.55437	-19.323	3.55437	0.0681637	0.0328541	0.0712059	0.0293565	0.0712059	0.0293565	12.0296	7.56953	0.0703052	0.0121676	0.0702671	0.0105184	0.0047436	0.0640115	0.895493	0.513569	5	0	-12.7474	0.454576	11.8705	3.85048
9594	Sheep	Short social isolation in familiar pen	Negative	0.91475	0.9	0.705882	0.705882	0.338785	0.245507	0.288944	0.167218	85.5992	46.9436	96.4103	60.9555	-15.2991	6.19244	-16.1174	7.06897	107.759	27.2989	102.011	25.8621	-20.5702	3.62937	-21.5912	3.41074	0.0609298	0.04577	0.0609298	0.04577	0.0645382	0.0406368	16.955	7.20369	0.0592553	0.0118896	0.0529536	0.0133826	0.00023683	0.0108532	0.250775	0.233912	5	0	-12.8019	0.12484	8.19839	5.48914
9594	Sheep	Short social isolation in familiar pen	Negative	0.916542	0.9	0.941176	0.941176	0.311127	0.224886	0.322812	0.176291	75.3557	32.209	74.0518	29.2461	-14.3261	6.12723	-14.4063	5.85509	97.7011	22.9885	100.575	20.1149	-19.7386	3.33362	-19.8648	3.3062	0.0711457	0.0502004	0.0711457	0.0502004	0.0714477	0.042962	14.7157	10.2321	0.0701437	0.00907068	0.0700225	0.00992214	0.00662933	0.0140607	1.27861	0	5	0	-12.781	0.0672409	9.54951	3.35012
9594	Sheep	Short social isolation in familiar pen	Negative	0.918063	0.9	0.823529	0.823529	0.321828	0.111588	0.313505	0.123125	81.7575	54.1698	82.9014	54.6401	-17.9052	5.53829	-18.3351	4.92513	77.7778	20.1389	88.8889	25	-23.5424	8.1949	-26.7477	7.83287	0.066594	0.0470937	0.066594	0.0470937	0.0715342	0.0372144	17.4317	6.70949	0.0625324	0.0128197	0.0633369	0.0124357	0.0086412	0.0143747	0.793756	0.182182	5	0	-12.8275	0.191237	9.5223	3.19753
9594	Sheep	Short social isolation in familiar pen	Negative	0.949063	0.9	1	1	0.196898	0.172938	0.196898	0.172938	64.4699	26.9479	64.4699	26.9479	-17.0713	8.33492	-17.0713	8.33492	107.527	44.3548	107.527	44.3548	-21.4788	4.6793	-21.4788	4.6793	0.0568824	0.0583969	0.0568824	0.0583969	0.0568824	0.0583969	17.2626	11.3695	0.0459041	0.0145403	0.0459041	0.0145403	0.00127357	0.0207401	3.50159	1.43223	5	0	-12.9427	0.153561	9.70073	6.61816
9594	Sheep	Short social isolation in familiar pen	Negative	0.955771	0.9	0.944444	1	0.257603	0.379822	0.257603	0.379822	76.6677	35.7682	76.6677	35.7682	-14.7435	4.1957	-14.7435	4.1957	87.919	13.7571	87.919	13.7571	-19.0784	3.90807	-19.0784	3.90807	0.0544335	0.047123	0.0566748	0.0427084	0.0566748	0.0427084	13.8959	7.56494	0.0549314	0.0489488	0.0530501	0.044409	0.021292	0.0432718	0.690558	0.542212	5	0	-12.7697	0.0807128	11.1705	4.37654
9594	Sheep	Short social isolation in familiar pen	Negative	0.996708	0.95	0.888889	0.888889	0.313004	0.129861	0.313004	0.135736	75.0246	30.4248	75.0246	30.066	-15.3801	4.92209	-15.9265	4.95798	88.848	22.9779	88.848	26.9608	-28.557	1.63894	-28.7395	1.67465	0.0709771	0.0243124	0.0709771	0.0243124	0.0729101	0.0206565	11.8087	5.71082	0.0775713	0.0390045	0.0798673	0.0287352	0.00544203	0.0232736	0.181398	0.174852	5	0	-12.7649	0.449948	0.396688	8.45902
9594	Sheep	Reunion with pen mate	Positive	1.00863	1	1	1	0.296056	0.246998	0.296056	0.246998	89.099	47.1623	89.099	47.1623	-13.998	4.12586	-13.998	4.12586	95.9596	22.4467	95.9596	22.4467	-18.1401	5.19058	-18.1401	5.19058	0.0687299	0.0467981	0.0687299	0.0467981	0.0687299	0.0467981	9.06262	8.4965	0.0634225	0.0250182	0.0634225	0.0250182	0.0019614	0.461732	1.30503	1.30352	5	0	-12.8896	0.728004	8.42397	7.48537
9594	Sheep	Reunion with pen mate	Positive	1.01904	0.95	0.894737	0.944444	0.438167	0.217766	0.419993	0.235807	94.0168	40.6081	96.39	40.1739	-15.1881	4.64012	-15.2868	4.77037	95.9596	30.8642	98.2043	30.303	-20.2324	3.63768	-20.2469	3.67892	0.071711	0.0505706	0.0733735	0.0437473	0.0750361	0.0399263	18.0247	9.10228	0.0782302	0.0163735	0.0781346	0.0159452	0.0260303	0.33337	0.774841	0.524952	5	0	-12.8882	0.378136	12.936	2.55535
9594	Sheep	Short social isolation in familiar pen	Negative	1.02929	1	1	1	0.303121	0.191761	0.303121	0.191761	69.7348	35.8959	69.7348	35.8959	-14.2773	4.70437	-14.2773	4.70437	97.2222	34.7222	97.2222	34.7222	-22.8507	5.69514	-22.8507	5.69514	0.0699018	0.0295044	0.0699018	0.0295044	0.0699018	0.0295044	13.5278	7.80053	0.0584572	0.0237284	0.0584572	0.0237284	0.00474271	0.00522235	1.79582	1.51835	5	0	-12.9902	0.331457	8.25607	5.82327
9594	Sheep	Reunion with pen mate	Positive	1.03896	0.95	0.789474	0.833333	0.20048	0.246098	0.208091	0.22668	96.6503	47.7465	92.8451	43.3423	-15.3278	2.72882	-15.4664	3.07359	88.8889	20.8333	83.3333	19.4444	-24.3734	4.95912	-25.5406	6.11402	0.0682902	0.0296072	0.0684078	0.0266559	0.0698203	0.0190986	11.8415	8.79858	0.0610617	0.025246	0.059128	0.0254081	0.00565682	0.0160723	1.07708	0.809015	5	0	-12.9037	3.93122	12.5051	2.39347
9594	Sheep	Short social isolation in familiar pen	Negative	1.04156	0.9	0.842105	0.941176	0.4183	0.220939	0.417497	0.192305	77.183	21.2396	75.8285	23.9635	-16.5018	6.14736	-16.654	4.8466	77.7778	16.6667	77.7778	12.5	-25.9098	5.25238	-25.4787	5.69	0.0654968	0.0477462	0.0745637	0.0379904	0.0782164	0.0359514	18.6577	7.52355	0.0583263	0.0221917	0.0571917	0.0153562	0.00832607	0.134856	0.183668	0.223365	5	0	-12.7937	0.160097	12.57	3.13116
9594	Sheep	Short social isolation in familiar pen	Negative	1.04181	0.9	0.894737	1	0.449009	0.119061	0.449009	0.119061	68.6748	25.3067	68.6748	25.3067	-13.8653	6.06176	-13.8653	6.06176	88.8889	22.2222	88.8889	22.2222	-25.4239	4.67256	-25.4239	4.67256	0.0743644	0.0549962	0.08421	0.0353888	0.08421	0.0353888	14.1245	7.55736	0.0658616	0.0121292	0.0647394	0.011372	0.00381717	0.350424	0.89636	0.637168	5	0	-12.7704	0.0888597	10.3468	2.22405
9585	Sheep	Short social isolation in familiar pen	Negative	1.1961	1.05	0.863636	0.95	0.447649	0.159754	0.473343	0.174145	134.619	35.9806	135.118	28.2519	-12.8808	1.61721	-12.9037	1.75916	86.3095	22.8175	87.7976	22.8175	-21.6162	3.40187	-21.6187	3.29676	0.0617167	0.0661106	0.0716175	0.0630641	0.0756804	0.061699	13.6264	2.91591	0.0461002	0.0174909	0.0420528	0.0124001	0.0225652	0.301233	0.234309	0.1969	6.85714	0.857143	-23.7447	1.23618	12.7059	2.93646
9585	Sheep	Short social isolation in familiar pen	Negative	1.35852	1.35	0.961538	0.961538	0.397937	0.31311	0.415058	0.262538	105.366	46.8817	107.729	40.7009	-13.4064	1.60753	-13.4211	1.70416	107.071	20	107.677	20.202	-19.1643	2.76553	-19.2498	2.10069	0.0691842	0.0469283	0.0691842	0.0469283	0.0718607	0.0448649	14.5454	7.19719	0.0270852	0.0220306	0.0266071	0.0221999	0.0056266	0.0220986	0.555901	0.206025	5	0	-22.8063	0.961004	10.7416	5.29012
9585	Sheep	Short social isolation in familiar pen	Negative	1.41715	1.3	0.851852	0.92	0.439499	0.204017	0.439499	0.18381	124.565	26.6078	124.565	27.1348	-12.3237	1.61641	-12.3229	1.58727	89.7436	40.0641	94.5513	42.4679	-23.7688	7.76703	-25.5354	6.8855	0.0760297	0.0495017	0.0762895	0.0406136	0.0764273	0.0340051	15.8702	5.09191	0.0297611	0.0099182	0.0268896	0.00927262	0.0181873	0.109444	0.100763	0.676858	5.89744	3.01282	-24.3799	0.51422	15.5207	3.0925
9585	Sheep	Short social isolation in familiar pen	Negative	1.49608	1.45	1	1	0.329458	0.19347	0.329458	0.19347	127.087	21.1524	127.087	21.1524	-14.1752	2.77001	-14.1752	2.77001	111.509	14.0382	111.509	14.0382	-18.9824	4.94179	-18.9824	4.94179	0.0688826	0.0285993	0.0688826	0.0285993	0.0688826	0.0285993	15.0834	3.72587	0.0310377	0.00898513	0.0310377	0.00898513	0.00377436	0.0213123	0.229426	0.28551	7.66781	0.911621	-24.3084	1.73687	9.9828	5.59108
9585	Sheep	Short social isolation in familiar pen	Negative	1.56985	1.55	1	1	0.422635	0.266492	0.422635	0.266492	115.641	51.2878	115.641	51.2878	-13.0943	2.80681	-13.0943	2.80681	85.5103	29.2581	85.5103	29.2581	-18.1467	5.56387	-18.1467	5.56387	0.0724836	0.0262038	0.0724836	0.0262038	0.0724836	0.0262038	13.2148	3.96888	0.0345621	0.00866207	0.0345621	0.00866207	0.0198847	0.139159	0.539405	0.642763	6.09516	0.915974	-23.6874	1.12198	10.6443	2.98692
9585	Sheep	Short social isolation in familiar pen	Negative	1.59033	1.45	0.933333	1	0.361962	0.367385	0.361962	0.367385	112.401	59.7584	112.401	59.7584	-13.1575	2.73246	-13.1575	2.73246	75.7576	43.5388	75.7576	43.5388	-19.4037	7.95664	-19.4037	7.95664	0.0695994	0.0470459	0.0719512	0.0415491	0.0719512	0.0415491	15.2221	7.09728	0.0241678	0.00763916	0.0234216	0.00657488	0.0198945	0.181031	0.230798	0.161047	6.78731	0.583513	-24.7457	1.02577	11.1551	5.65606
9585	Sheep	Short social isolation in familiar pen	Negative	1.64613	1.5	0.935484	1	0.425663	0.227931	0.425663	0.227931	127.289	48.7656	127.289	48.7656	-13.037	2.60721	-13.037	2.60721	83.3333	27.0833	83.3333	27.0833	-23.5975	6.20984	-23.5975	6.20984	0.0742234	0.0362192	0.0768046	0.0206697	0.0768046	0.0206697	15.0834	4.30599	0.0272857	0.0112336	0.0272515	0.00843141	0.0193671	0.385191	0.297396	0.301128	5.71429	0	-22.7018	1.72014	11.4898	3.73808
9585	Sheep	Short social isolation in familiar pen	Negative	1.65202	1.6	0.96875	1	0.420634	0.279311	0.420634	0.279311	116.87	38.1227	116.87	38.1227	-13.1365	2.95948	-13.1365	2.95948	88.0376	28.2258	88.0376	28.2258	-21.4266	8.51877	-21.4266	8.51877	0.0697185	0.0408973	0.0706568	0.0380512	0.0706568	0.0380512	15.8929	3.74159	0.0254163	0.00793812	0.0247257	0.00792685	0.0168451	0.187419	0.605141	0.528735	5.51095	0.554506	-26.9878	3.35747	14.8763	3.31696
9585	Sheep	Short social isolation in familiar pen	Negative	1.6621	1.55	0.90625	0.966667	0.39406	0.237713	0.400622	0.240854	120.084	40.0898	121.029	41.7929	-12.7551	2.75207	-13.1578	2.78119	88.3737	28.3098	88.0376	26.5457	-22.7833	8.11489	-22.9777	8.38468	0.063596	0.0570703	0.0665101	0.0500777	0.0676141	0.048057	14.5436	5.10026	0.0398359	0.0186692	0.0376569	0.0157521	0.014936	0.0769536	0.289912	0.182654	5.97808	1.08052	-23.3927	0.443274	11.9004	4.20316
9585	Sheep	Short social isolation in familiar pen	Negative	1.6646	1.6	0.9375	0.967742	0.401823	0.33993	0.406096	0.346201	121.916	28.3685	124.323	29.2956	-12.3569	2.32731	-12.233	2.56062	79.8917	22.6662	78.4763	20.0951	-21.1187	7.72505	-21.7355	7.798	0.0695119	0.0255256	0.0707099	0.0242178	0.0720113	0.0237726	13.2902	3.84335	0.0326094	0.0120197	0.0314334	0.0117557	0.0440972	0.294271	0.488095	0.482864	5.45299	1.15025	-22.1005	4.41097	12.3894	2.88823
9585	Sheep	Short social isolation in familiar pen	Negative	1.69523	1.65	0.96875	0.96875	0.43384	0.255103	0.442576	0.250204	128.247	33.0805	127.091	33.3467	-12.5759	2.41629	-12.5598	2.42079	90.0945	24.8452	92.7012	27.2076	-16.2937	3.03116	-16.3088	3.15502	0.0696268	0.0222876	0.0696268	0.0222876	0.0697292	0.0189146	12.2124	3.86927	0.0372358	0.0185716	0.0367503	0.0175013	0.0288916	0.134338	0.306119	0.487492	5.47103	0.479751	-24.432	1.33746	12.3991	2.83146
9585	Sheep	Short social isolation in familiar pen	Negative	1.78048	1.7	0.970588	1	0.315613	0.278274	0.315613	0.278274	125.004	57.8265	125.004	57.8265	-14.3336	3.30079	-14.3336	3.30079	91.3682	25.7117	91.3682	25.7117	-18.4764	4.87848	-18.4764	4.87848	0.0708583	0.0434424	0.0717611	0.0399059	0.0717611	0.0399059	16.8919	5.10889	0.0312052	0.0106245	0.0310308	0.00978837	0.0140313	0.0777245	0.206255	0.137509	7.57744	0.581147	-25.0844	2.83068	13.7449	2.38166
9585	Sheep	Short social isolation in familiar pen	Negative	1.80698	1.65	0.885714	0.96875	0.341622	0.209406	0.344486	0.205242	124.814	32.9329	124.941	32.1585	-13.1865	1.80679	-13.1887	1.7675	98.9305	20.202	97.2965	20.202	-17.8894	3.50498	-17.9687	3.47505	0.073786	0.0454383	0.0747655	0.0356453	0.0754414	0.0352025	15.805	4.35805	0.029937	0.0117258	0.0298193	0.00382148	0.0205845	0.153522	0.362797	0.301231	5.31509	0.630177	-25.0613	1.63793	11.0054	4.33791
9585	Sheep	Short social isolation in familiar pen	Negative	1.8626	1.75	0.861111	0.911765	0.317977	0.185915	0.332532	0.184234	136.038	32.4965	137.342	24.661	-13.3041	1.74637	-13.217	1.72956	90.1786	28.7202	89.5833	29.6131	-26.5252	8.50617	-28.0679	7.6493	0.0681549	0.0370059	0.0706822	0.0354578	0.0712365	0.0258395	15.1646	4.8946	0.0344138	0.0113263	0.0329256	0.00778823	0.00524164	0.0189399	0.259799	0.306986	7.35714	3.06191	-23.9288	1.25783	11.4029	6.53746
9565	Sheep	Short social isolation in familiar pen	Negative	1.04133	1	0.789474	0.789474	0.507096	0.321729	0.513562	0.248686	134.949	41.2936	139.13	20.1978	-12.0766	1.32007	-12.0723	1.63831	105.556	22.2222	111.111	30.5556	-21.2906	4.17387	-20.5791	4.60427	0.0692768	0.0362927	0.0692768	0.0362927	0.0740732	0.0288853	11.448	2.47034	0.0649667	0.0344311	0.0615353	0.0259722	0.147882	0.935906	0.235844	0.16605	5	0	-12.9516	0.170701	9.03072	0.952751
9565	Sheep	Short social isolation in familiar pen	Negative	1.06685	0.95	0.7	0.777778	0.492668	0.307304	0.560051	0.314245	131.132	27.6087	139.13	20.8195	-12.2494	1.54956	-12.1848	1.73647	90.266	19.6661	90.266	23.4861	-18.8231	2.73561	-19.294	2.50364	0.0668051	0.0700604	0.0700181	0.058283	0.0841019	0.0339297	10.7039	2.40131	0.0424188	0.0260846	0.0408222	0.0055719	0.000847872	0.0134512	2.32265	1.22833	6.36842	1.39474	-20.9339	4.43802	10.0937	2.12591
9565	Sheep	Short social isolation in familiar pen	Negative	1.10752	1.1	0.904762	0.904762	0.425144	0.283287	0.481596	0.267215	127.353	48.4912	128.09	28.1224	-12.7479	2.7153	-12.5362	2.71014	79.6875	20.8333	80.2083	20.0521	-22.8373	4.49834	-23.0024	3.5935	0.0650528	0.0437552	0.0650528	0.0437552	0.0676032	0.0296577	13.1256	7.33649	0.0505242	0.0458628	0.0454153	0.0243009	0.00217052	0.00921931	0.97736	1.91973	6.6	1.25	-19.8176	7.55305	12.2299	15.6463
9565	Sheep	Short social isolation in familiar pen	Negative	1.13352	1.1	1	1	0.36553	0.259497	0.36553	0.259497	94.37	35.3205	94.37	35.3205	-12.4087	1.61282	-12.4087	1.61282	75.7576	13.6364	75.7576	13.6364	-16.7824	4.39727	-16.7824	4.39727	0.0702123	0.0268342	0.0702123	0.0268342	0.0702123	0.0268342	8.97801	3.03012	0.052623	0.0178997	0.052623	0.0178997	0.262752	0.610737	1.79253	0.296038	6	0	-15.7909	4.80767	9.69134	1.53829
9565	Sheep	Short social isolation in familiar pen	Negative	1.14194	1.05	0.904762	0.95	0.38395	0.197229	0.393184	0.198327	74.056	32.6935	74.3199	39.566	-13.5834	2.46248	-13.6113	2.67077	77.7778	27.7778	77.7778	27.7778	-23.8122	4.42111	-23.9348	4.27641	0.0590105	0.0703081	0.0596072	0.0646334	0.0602038	0.0617524	10.0098	2.12694	0.0749389	0.0187737	0.0738731	0.0132387	0.0436351	0.748856	0.172445	0.223693	6.6	1.25	-25.144	1.3247	15.2053	5.40123
9565	Sheep	Short social isolation in familiar pen	Negative	1.17471	1.1	0.818182	0.857143	0.243889	0.216943	0.271805	0.217207	113.72	41.5558	117.204	28.3294	-14.2207	3.04701	-14.0704	2.56274	80.6452	16.8971	80.6452	15.745	-17.8095	3.21614	-17.9983	2.16611	0.0642619	0.0488054	0.0644346	0.0469506	0.0706333	0.0486941	11.1789	3.59284	0.0506067	0.0248971	0.0463028	0.0117037	0.0299771	0.0489845	0.517873	0.64447	6	0	-16.2675	2.73148	12.3617	3.23694
9565	Sheep	Short social isolation in familiar pen	Negative	1.20231	1.1	0.826087	0.904762	0.464826	0.235367	0.488657	0.245297	116.706	51.3332	116.706	55.1779	-11.8864	1.60417	-11.8864	1.5719	72.9167	6.62879	72.9167	8.52273	-19.7778	3.39673	-19.9493	3.17367	0.069992	0.0410749	0.0710894	0.0358729	0.0713424	0.0339906	10.5009	3.7295	0.0601058	0.0289709	0.0577771	0.0123949	0.0147494	0.0447049	1.47145	1.36625	6.36364	1.09091	-23.0241	3.6282	12.238	2.82501
9565	Sheep	Short social isolation in familiar pen	Negative	1.23658	1.15	0.956522	1	0.480454	0.187223	0.480454	0.187223	127.836	49.4251	127.836	49.4251	-12.5645	2.58622	-12.5645	2.58622	77.135	28.2369	77.135	28.2369	-17.4557	2.40803	-17.4557	2.40803	0.0575796	0.0564691	0.0589316	0.0542596	0.0589316	0.0542596	10.9557	2.25166	0.0593639	0.0152607	0.0588946	0.0139172	0.232915	0.603557	0.752626	0.426588	6.72727	1.36364	-23.7397	1.36308	11.883	3.16743
9565	Sheep	Short social isolation in familiar pen	Negative	1.23727	1.1	0.826087	0.904762	0.377846	0.257048	0.377846	0.257684	87.395	48.2255	87.9212	46.1906	-13.1243	2.25796	-12.9297	1.92218	82.1855	22.0386	80.3489	24.3343	-16.2014	2.95157	-16.4314	3.30277	0.0522976	0.0367446	0.0616459	0.0413873	0.0673479	0.043737	10.397	1.95681	0.0592566	0.0166785	0.0570739	0.00826053	0.0205615	0.120699	0.237371	0.202089	8	0.909091	-22.3371	0.412687	13.6438	3.47044
9565	Sheep	Short social isolation in familiar pen	Negative	1.2531	1.2	0.875	0.913043	0.515227	0.257231	0.520164	0.220921	106.861	57.2299	113.856	55.0519	-12.5859	1.57867	-12.2445	1.38431	75.7576	22.1783	75.7576	21.0804	-16.3476	2.83924	-16.3476	3.2412	0.0677911	0.0319452	0.0682838	0.0270198	0.0718917	0.0197132	10.615	3.1889	0.0503199	0.0223866	0.0472753	0.0183185	0.0268536	0.13555	0.220033	0.136134	5	0	-20.3373	0.672293	11.0638	5.3376
9565	Sheep	Short social isolation in familiar pen	Negative	1.28331	1.15	0.666667	0.727273	0.394681	0.199908	0.372233	0.215082	102.814	56.3742	122.675	55.0096	-12.9029	1.84536	-12.7828	1.91877	80.6452	15.5446	79.7101	7.1295	-14.833	2.76552	-14.8806	3.93994	0.0693835	0.0314694	0.0709536	0.018307	0.0709536	0.0188002	10.3894	1.84402	0.0539733	0.0145582	0.0519894	0.00637192	0.0235053	0.503269	0.275221	0.233242	6.6128	0.0343749	-24.9957	1.15569	11.1552	3.18078
9565	Sheep	Short social isolation in familiar pen	Negative	1.30252	1.2	0.8	0.869565	0.416666	0.235574	0.448978	0.202897	82.9134	32.8525	82.4777	34.0875	-11.9373	2.58245	-11.5256	2.12795	72.9167	0	72.9167	0	-17.2969	3.30238	-17.6498	3.73527	0.0672015	0.0548235	0.069644	0.0321248	0.0751049	0.0268935	8.90833	3.41676	0.0636798	0.02815	0.0603748	0.0212953	0.0180572	0.384131	2.09234	0.540583	5	0	-11.2118	2.34814	9.2193	3.05848
9565	Sheep	Short social isolation in familiar pen	Negative	1.30304	1.25	0.92	0.958333	0.40972	0.24411	0.41446	0.249043	133.228	36.6614	134.209	25.3129	-13.3038	2.12456	-13.2181	1.98888	78.9931	24.197	80.7292	25.8247	-23.7477	6.20948	-23.7539	6.15233	0.0615491	0.0396731	0.0635097	0.0418885	0.0654702	0.0423886	14.0128	5.04519	0.0290278	0.00541888	0.0289583	0.00465505	0.00322941	0.247456	1.80639	1.18531	5	0.521632	-23.6331	1.69027	10.6323	3.68114
9565	Sheep	Short social isolation in familiar pen	Negative	1.30308	1.2	0.88	0.956522	0.481576	0.32527	0.498021	0.326844	99.6469	55.0717	102.747	54.7313	-12.4109	2.46668	-12.3535	2.58409	82.0312	36.6753	81.3802	36.7839	-20.0782	3.18822	-19.9489	3.31037	0.0542082	0.0585994	0.0582314	0.0533258	0.0585572	0.0519354	10.9903	2.11468	0.0530858	0.0406359	0.048805	0.015174	0.00169932	0.00550781	2.01594	2.23202	6.75173	1.42945	-21.9173	3.08827	11.7076	6.14262
9565	Sheep	Short social isolation in familiar pen	Negative	1.33335	1.2	0.84	0.913043	0.418257	0.276374	0.418257	0.252484	123.157	38.0786	123.234	42.2723	-13.5107	2.26852	-13.5107	2.25239	75.7576	19.7811	75.7576	21.0438	-16.7206	1.72141	-16.8262	1.6889	0.0632365	0.037173	0.0648429	0.0410398	0.0671682	0.0452351	12.3395	2.00257	0.0661589	0.0211156	0.0654214	0.00914174	0.0502707	0.646716	0.287589	0.176026	5	0	-21.2012	2.17716	13.5767	3.01717
9565	Sheep	Short social isolation in familiar pen	Negative	1.34265	1.3	0.92	0.92	0.32181	0.256724	0.32181	0.260324	128.493	22.2694	129.316	19.3947	-12.5886	2.18388	-12.5877	2.10157	116.162	19.7811	116.162	19.7811	-17.1697	3.46799	-17.1697	3.46799	0.0717767	0.0202867	0.0717767	0.0202867	0.0738726	0.0153587	12.6469	2.86676	0.0659335	0.0223713	0.0659165	0.0242788	0.00621965	0.822854	0.395309	0.386003	5	0.0821333	-23.1821	1.25331	7.45341	2.27284
9565	Sheep	Short social isolation in familiar pen	Negative	1.36167	1.25	0.846154	0.916667	0.389841	0.170755	0.396944	0.159839	138.188	12.4469	138.994	6.91869	-12.6663	2.48275	-12.3039	2.19114	99.3939	11.5152	100.404	14.1414	-19.3366	4.8845	-20.1326	5.14243	0.0619201	0.0460778	0.0626465	0.0338852	0.063864	0.0308698	14.3799	3.17848	0.0452952	0.0126528	0.0438442	0.00762146	0.00890475	0.0415771	0.281797	0.226955	5.93109	0.690581	-22.8062	0.252235	10.7375	2.97868
9565	Sheep	Short social isolation in familiar pen	Negative	1.42906	1.3	0.888889	0.96	0.385422	0.231944	0.395192	0.247835	101.02	50.0082	103.699	47.0719	-12.7984	2.14889	-12.9879	2.08189	84.9359	19.8317	84.9359	20.8333	-22.4998	4.91784	-22.6804	5.31656	0.0521973	0.0511688	0.0660416	0.0567925	0.0676902	0.0579249	9.16763	4.79089	0.0456143	0.027707	0.0435959	0.0210598	0.00038987	0.00502061	2.83967	3.02686	5	0.313223	-17.6119	3.2003	11.8157	3.70606
9565	Sheep	Short social isolation in familiar pen	Negative	1.44833	1.25	0.851852	0.958333	0.559001	0.26586	0.56308	0.243711	75.471	25.6463	74.9177	27.4867	-11.8877	1.63239	-11.8818	1.48452	77.7001	12.6263	79.6426	13.5975	-15.8514	5.8289	-15.8761	6.05454	0.0653351	0.0534283	0.0688728	0.0494307	0.0699931	0.0482417	9.53469	2.683	0.0395704	0.00971446	0.0391219	0.00661291	0.0553219	0.281155	2.03469	0.283356	5	0	-13.2241	3.09112	11.1868	3.28823
9565	Sheep	Short social isolation in familiar pen	Negative	1.45546	1.35	0.928571	1	0.467261	0.278853	0.467261	0.278853	88.5316	39.6871	88.5316	39.6871	-12.1973	2.17797	-12.1973	2.17797	77.4411	22.7273	77.4411	22.7273	-14.9264	4.55335	-14.9264	4.55335	0.056057	0.0516091	0.0614083	0.052496	0.0614083	0.052496	7.84362	5.62952	0.031151	0.0243998	0.0302647	0.0224254	0.000248592	0.000824239	0.685126	0.392435	5.71429	0	-16.9735	1.38521	8.46458	11.3018
9565	Sheep	Short social isolation in familiar pen	Negative	1.47871	1.2	0.785714	0.956522	0.434331	0.367344	0.43496	0.354381	121.387	47.2911	121.977	40.2834	-14.0273	1.99456	-13.9296	1.83387	75.7576	11.2233	75.7576	12.3457	-17.6276	3.37516	-17.7782	3.20517	0.0584743	0.0457414	0.0690416	0.038151	0.0692758	0.0354165	11.2205	2.60745	0.0481942	0.0265247	0.045412	0.0139634	0.0449526	0.332173	0.187346	0.0469412	5.71429	0.398074	-24.6163	0.718201	12.978	4.15066
9565	Sheep	Short social isolation in familiar pen	Negative	1.51067	1.35	0.896552	1	0.487794	0.343736	0.487794	0.343736	118.84	71.1923	118.84	71.1923	-12.9653	2.34486	-12.9653	2.34486	106.951	40.4186	106.951	40.4186	-18.4891	2.05772	-18.4891	2.05772	0.0553789	0.0619247	0.0557742	0.0566222	0.0557742	0.0566222	10.7203	3.51301	0.0535173	0.0245461	0.0501689	0.019844	0.0183711	0.119309	0.364069	0.304916	5.71429	0.514686	-23.6702	1.05407	9.61834	3.0785
9565	Sheep	Short social isolation in familiar pen	Negative	1.74556	1.55	0.878788	0.966667	0.460247	0.261084	0.469863	0.249507	118.543	59.9974	119.305	61.531	-12.3765	2.47243	-12.2962	2.43629	78.4505	15.4622	78.125	12.0443	-19.1631	4.65596	-19.1699	5.35294	0.0693396	0.0447016	0.0745279	0.042102	0.0786176	0.0412173	10.4635	2.58107	0.0446302	0.0140611	0.0440495	0.0131716	0.0242171	0.564325	0.45264	0.36726	5.36323	1.0443	-19.6836	1.61476	11.0026	4.81301
9565	Sheep	Short social isolation in familiar pen	Negative	1.92331	1.7	0.810811	0.909091	0.454762	0.240221	0.470377	0.232846	80.9816	47.5527	81.371	51.1323	-12.438	2.28565	-12.2965	2.37139	84.7363	25.8137	84.7363	23.569	-16.475	1.94332	-16.5395	1.83149	0.0452772	0.0667886	0.0475415	0.0673273	0.0503445	0.0674906	9.67669	2.56382	0.0715501	0.0333179	0.0648144	0.0228838	0.0311953	0.14763	1.04237	0.813913	5	0	-18.1991	1.05272	14.1151	6.39088
9537	Sheep	Short social isolation in familiar pen	Negative	1.17008	1	0.863636	1	0.348451	0.232779	0.348451	0.232779	116.36	65.2434	116.36	65.2434	-13.3794	1.75997	-13.3794	1.75997	103.175	30.722	103.175	30.722	-18.0202	1.75278	-18.0202	1.75278	0.0656777	0.0605792	0.0737908	0.0497147	0.0737908	0.0497147	11.298	2.35817	0.0386855	0.0271397	0.0369911	0.0111965	0.00524001	0.145451	0.445566	0.289624	6.28571	1	-19.6787	2.46636	7.91652	7.06523
9537	Sheep	Short social isolation in familiar pen	Negative	1.29629	1.15	0.666667	0.727273	0.37616	0.140376	0.405209	0.163984	113.982	30.0225	117.479	19.7313	-13.9111	2.4945	-14.3878	3.14996	96.2409	43.365	109.828	25.4755	-21.7499	8.48717	-24.5121	9.62227	0.0673261	0.0531285	0.0731969	0.0486683	0.0874635	0.0343148	12.7474	3.56589	0.0694304	0.0285438	0.0629517	0.0188644	0.0104917	0.078705	0.381373	0.385145	6.56081	0.0507541	-22.952	1.22885	12.8977	3.31836
9537	Sheep	Short social isolation in familiar pen	Negative	1.30794	1.2	0.8	0.869565	0.474281	0.258977	0.419212	0.248327	98.815	46.4573	100.509	45.7856	-13.0102	2.77984	-13.4674	2.9886	83.3333	25.8247	86.5885	28.4288	-22.2663	6.17097	-22.6372	6.6882	0.0713809	0.059166	0.0719319	0.0463019	0.0733524	0.0422528	11.026	3.13441	0.0732098	0.0304871	0.0684724	0.0196284	0.0165651	0.224943	0.418325	0.385569	5.49767	0.74651	-23.7311	0.3559	15.7785	3.5038
9537	Sheep	Short social isolation in familiar pen	Negative	1.35106	1.2	0.884615	1	0.562677	0.265165	0.562677	0.265165	104.693	50.5347	104.693	50.5347	-12.7759	2.05806	-12.7759	2.05806	81.0101	11.9192	81.0101	11.9192	-16.3077	4.30419	-16.3077	4.30419	0.0646708	0.0530203	0.0682963	0.0390811	0.0682963	0.0390811	10.426	3.2527	0.0647514	0.0152102	0.0636496	0.00738147	0.00967658	0.131902	1.43941	3.81806	5	1.13333	-21.5036	11.2902	14.142	4.46053
9537	Sheep	Short social isolation in familiar pen	Negative	1.37183	1.2	0.846154	0.956522	0.444194	0.204512	0.441227	0.200767	121.228	40.8949	124.107	40.7352	-13.0106	2.34606	-13.0145	2.27584	91.3978	31.3978	90.1075	35.5914	-19.3127	3.65747	-19.4253	3.98204	0.0643066	0.0451188	0.0719102	0.0491708	0.0728141	0.049817	11.0762	2.48063	0.0502647	0.0336833	0.0490719	0.0124593	0.0294867	0.1334	0.376291	0.325719	7.8	1.63333	-22.2945	0.950383	14.0197	3.12017
9537	Sheep	Short social isolation in familiar pen	Negative	1.37996	1.2	0.884615	1	0.460728	0.251351	0.460728	0.251351	115.576	48.3615	115.576	48.3615	-12.9753	2.83371	-12.9753	2.83371	94.8387	13.7634	94.8387	13.7634	-17.4187	6.73021	-17.4187	6.73021	0.0730162	0.0598514	0.0736174	0.0450315	0.0736174	0.0450315	10.6489	2.73391	0.0513042	0.0117315	0.0509314	0.00528251	0.036655	0.235027	0.697277	0.269864	7	1.46526	-22.0576	3.26996	13.0147	4.44769
9537	Sheep	Short social isolation in familiar pen	Negative	1.3864	1.15	0.653846	0.772727	0.456643	0.0901544	0.476833	0.128778	97.0928	40.0253	104.523	45.6724	-13.0922	1.89369	-13.1007	1.78331	98.2796	27.0968	104.301	22.3656	-16.0066	4.07603	-16.5084	5.35298	0.0708441	0.063126	0.0792623	0.0464774	0.0860134	0.028477	13.373	3.2956	0.0525981	0.0144952	0.0523176	0.00964154	0.0157141	0.0572156	0.681361	0.454174	5	0.133333	-19.2465	1.24004	14.2219	3.08789
9537	Sheep	Short social isolation in familiar pen	Negative	1.40998	1.2	0.814815	0.956522	0.449255	0.222275	0.456851	0.219656	122.166	36.0864	123.792	31.5448	-13.8093	2.61445	-13.5602	2.81625	84.9359	16.4263	85.7372	14.0224	-23.043	5.92762	-23.1567	5.99106	0.0697319	0.0571015	0.07468	0.0366098	0.0763562	0.0347626	12.1503	4.6765	0.0535292	0.0213145	0.0523225	0.00805478	0.0339891	0.726099	0.282069	0.916037	5.77866	0.650646	-23.3354	2.19121	12.919	2.86936
9537	Sheep	Reunion with pen mate	Positive	1.45962	1.35	0.785714	0.846154	0.337886	0.1916	0.337886	0.207281	90.6092	40.6738	96.6683	47.3139	-13.2785	4.29226	-13.6292	4.15992	95.9596	21.3244	102.694	24.1302	-18.2499	2.78636	-18.1277	3.878	0.0631437	0.0561438	0.0637214	0.0514176	0.0658893	0.0448108	11.4472	3.53826	0.0451996	0.0155701	0.0430945	0.0116864	0.00639633	0.0307977	0.26314	0.41254	8.09524	2.14286	-26.3962	1.28829	15.7346	2.6337
9537	Sheep	Reunion with pen mate	Positive	1.46715	1.25	0.821429	0.958333	0.419815	0.257338	0.411427	0.221401	113.195	46.5626	114.51	44.9693	-12.6117	1.8593	-12.6545	1.73024	106.061	29.7419	106.061	31.4254	-18.3145	3.59039	-18.0497	3.59898	0.0651786	0.0582141	0.0841358	0.0426981	0.0871253	0.0421159	9.99151	4.31321	0.0741923	0.0222832	0.070119	0.0205241	0.0324332	0.093406	1.42545	1.93333	7.34553	0.636203	-20.8345	5.09647	13.2341	3.0614
9537	Sheep	Short social isolation in familiar pen	Negative	1.4715	1.3	0.678571	0.76	0.436301	0.151878	0.45835	0.202543	119.138	42.6536	127.87	34.3333	-13.6817	3.47949	-13.8102	3.46905	73.5129	16.835	78.0022	41.2458	-14.5438	4.75699	-16.0669	5.14439	0.0610512	0.050314	0.0657471	0.0454469	0.0769764	0.0450628	13.1698	4.97531	0.0648883	0.0142524	0.0645678	0.0116676	0.0475457	0.383483	0.233652	0.125881	6.82691	0.429487	-24.0494	0.563038	12.924	2.81358
9537	Sheep	Short social isolation in familiar pen	Negative	1.48665	1.4	0.964286	1	0.372186	0.207155	0.372186	0.207155	87.7749	37.5568	87.7749	37.5568	-14.1066	2.42093	-14.1066	2.42093	90.2031	17.5229	90.2031	17.5229	-17.5614	3.82495	-17.5614	3.82495	0.0708811	0.0313808	0.0741144	0.0290321	0.0741144	0.0290321	9.9221	3.08745	0.055359	0.0162265	0.0541913	0.015299	0.0108507	0.0726222	0.447779	0.3756	6.7736	1.9315	-22.0094	1.95742	9.97734	4.2782
9537	Sheep	Short social isolation in familiar pen	Negative	1.60288	1.35	0.741935	0.884615	0.406125	0.196179	0.396872	0.192155	102.877	51.4734	101.951	56.0717	-14.6133	3.6829	-15.3598	3.42314	94.2652	15.5914	94.2652	15.5914	-19.1003	5.00818	-19.1003	5.00818	0.0730271	0.0655882	0.0820959	0.0383321	0.0874718	0.026949	13.0177	4.73826	0.0499905	0.0171888	0.0416862	0.0134206	0.067494	0.541527	0.20261	0.179932	7.27111	0.662218	-24.9378	0.905547	12.2187	4.07583
9156	Cow	Full (physical and visual) separation from calf within acoustic range	Negative	0.986848	0.95	0.944444	0.944444	1	0	1	0	0	0	0	0	1.71147	0.385981	1.73037	0.37937									0.065188	0.00416029	0.065188	0.00416029	0.0654627	0.0042669	14.3177	4.3215	0.0991503	0.0144254	0.0990238	0.0138979	0.0155962	0.0466162	0.110246	0.119811	5	0	-12.8893	0.129069	7.25446	1.4314
9156	Cow	Full (physical and visual) separation from calf within acoustic range	Negative	1.0546	1	0.95	1	0.418203	0.259707	0.418203	0.259707	13.0632	2.97609	13.0632	2.97609	-15.4782	1.92983	-15.4782	1.92983									0.0484789	0.0485414	0.0497793	0.0502631	0.0497793	0.0502631	16.3658	5.90206	0.0899268	0.0358568	0.0865047	0.0340103	0.00345206	0.059407	0.222427	0.36217	7.57895	1.21053	-22.9865	1.02422	7.44303	2.97069
9156	Cow	Full (physical and visual) separation from calf within acoustic range	Negative	1.21918	1.2	0.869565	0.869565	1	0	1	0	0	0	0	0	1.36022	0.625056	1.40873	0.276326									0.0602872	0.036632	0.0602872	0.036632	0.0656466	0.0360432	12.0188	3.14872	0.175254	0.0854561	0.167335	0.0695705	0.00166851	0.0354357	2.01198	0.878324	6	0	-19.2957	11.6474	9.02255	1.28214
9156	Cow	Full (physical and visual) separation from calf within acoustic range	Negative	1.42045	1.35	0.962963	1	1	0	1	0	0	0	0	0	1.50058	1.55546	1.50058	1.55546									0.068017	0.0187861	0.0688566	0.0125373	0.0688566	0.0125373	14.4614	2.5169	0.0297763	0.0074164	0.0297752	0.00667523	0.00474205	0.0162508	0.428351	0.51847	5	0	-25.6938	0.772358	9.34065	2.13046
9156	Cow	Full (physical and visual) separation from calf within acoustic range	Negative	1.45583	1.45	0.964286	0.964286	0.592671	0.403165	0.578144	0.381863	6.5049	0	6.5049	0	-15.6293	6.6714	-15.3116	6.75815									0.0677708	0.0324964	0.0677708	0.0324964	0.0682628	0.0332133	15.6183	8.48106	0.0283059	0.0249176	0.0285144	0.0257062	0.0011378	0.0112903	0.563258	0.51398	6.60457	0.801041	-24.9128	0.722472	3.48959	3.12105
9156	Cow	Full (physical and visual) separation from calf within acoustic range	Negative	1.51932	1.5	1	1	1	0	1	0	0	0	0	0	1.21448	0.295135	1.21448	0.295135									0.0640743	0.0218468	0.0640743	0.0218468	0.0640743	0.0218468	12.0928	2.13964	0.196789	0.17258	0.196789	0.17258	0.00671027	0.106736	0.135907	0.215666	8.36274	0.59128	-24.3482	0.900091	7.81822	2.64171
9156	Cow	Full (physical and visual) separation from calf within acoustic range	Negative	1.69571	1.65	1	1	1	0	1	0	0	0	0	0	-0.708243	1.471	-0.708243	1.471									0.0628407	0.0084274	0.0628407	0.0084274	0.0628407	0.0084274	12.8036	5.48356	0.0780838	0.00961786	0.0780838	0.00961786	0.000261363	0.00171078	3.56688	2.02335	5.26211	0.692723	-20.8395	6.1762	4.98356	1.80938
9156	Cow	Full (physical and visual) separation from calf within acoustic range	Negative	1.74748	1.65	0.969697	1	0.30811	0.244176	0.30811	0.244176	8.07201	2.37045	8.07201	2.37045	-14.8208	1.84928	-14.8208	1.84928									0.0735053	0.0427416	0.0753386	0.0421611	0.0753386	0.0421611	14.6205	6.82513	0.047693	0.0476151	0.0450454	0.0459322	0.00216727	0.0440758	0.556518	0.844486	6.83926	0.848066	-23.9686	0.451898	5.12921	3.41843
9156	Cow	Full (physical and visual) separation from calf within acoustic range	Negative	1.75066	1.75	0.882353	0.882353	0.271788	0.348518	0.269717	0.387144	7.42567	1.47762	7.42567	1.44401	-13.6871	5.6053	-13.6871	4.95069									0.0685111	0.0383607	0.0685111	0.0383607	0.0693309	0.0278733	13.4369	7.67532	0.0353794	0.0322481	0.0282968	0.0317437	0.000666934	0.0110937	0.766956	1.25736	7.07512	2.14452	-26.1659	0.872438	4.02316	3.18749
9156	Cow	Full (physical and visual) separation from calf within acoustic range	Negative	1.76107	1.7	0.941176	0.969697	0.283126	0.248909	0.266398	0.225088	8.37713	1.5983	8.42554	1.64184	-14.3617	4.56871	-14.2204	4.19728									0.0717901	0.0315899	0.0720705	0.031767	0.0725657	0.031993	13.146	4.69973	0.047921	0.0223239	0.047921	0.0195755	0.00608291	0.0620419	0.63322	1.40988	6.31403	1.70455	-19.8973	8.06585	7.64596	2.57477
9156	Cow	Full (physical and visual) separation from calf within acoustic range	Negative	1.77222	1.65	0.852941	0.90625	0.345125	0.250045	0.351533	0.278109	6.5049	0	6.5049	0	-13.8726	3.33293	-13.6711	3.35927									0.0347815	0.0394823	0.0373402	0.0398114	0.0353336	0.039108	13.2313	2.57932	0.0787733	0.0273581	0.0770068	0.02652	0.00427792	0.0329156	1.05925	0.96673	5.33033	0.578072	-24.5409	0.727261	6.37392	1.33064
9156	Cow	Visual (but not physical) reunion with calf	Positive	1.79107	1.6	0.882353	0.967742	0.334146	0.321948	0.321606	0.31909	7.15031	1.65099	7.01109	1.64151	-16.7566	1.73296	-16.6989	1.78498									0.0721929	0.0707845	0.0745213	0.0678723	0.0779689	0.0689026	14.6712	5.66399	0.125206	0.126591	0.125202	0.126591	0.00725492	0.202474	0.295523	0.556634	5.77753	1.68649	-20.2972	2.70346	8.66892	1.49241
9156	Cow	Full (physical and visual) separation from calf within acoustic range	Negative	1.84054	1.8	1	1	0.152067	0.069502	0.152067	0.069502	8.2708	3.90633	8.2708	3.90633	-15.4905	0.970786	-15.4905	0.970786									0.0753725	0.0445374	0.0753725	0.0445374	0.0753725	0.0445374	12.9568	8.44101	0.0384191	0.026199	0.0384191	0.026199	0.000413155	0.00786172	0.473633	0.576819	7.46373	2.09195	-25.3641	0.687232	4.19558	4.4766
9156	Cow	Full (physical and visual) separation from calf within acoustic range	Negative	1.88522	1.65	0.888889	1	0.168621	0.0909562	0.168621	0.0909562	6.5049	4.13876	6.5049	4.13876	-16.7382	3.05116	-16.7382	3.05116									0.0323645	0.102897	0.0334037	0.102061	0.0334037	0.102061	12.4675	3.34672	0.111305	0.170247	0.0980999	0.154607	0.000972138	0.00771459	0.582365	0.48735	5.75335	0.62235	-22.2064	6.22998	8.53704	2.54762
9156	Cow	Full (physical and visual) separation from calf within acoustic range	Negative	1.89306	1.85	1	1	0.25937	0.113482	0.25937	0.113482	9.04348	6.04922	9.04348	6.04922	-14.1368	2.33705	-14.1368	2.33705									0.0701857	0.0178154	0.0701857	0.0178154	0.0701857	0.0178154	16.8465	8.00339	0.0570001	0.0616869	0.0570001	0.0616869	0.00131886	0.0127492	0.532099	0.645799	5	0.287321	-24.1512	0.67935	6.9727	2.20944
9156	Cow	Full (physical and visual) separation from calf within acoustic range	Negative	1.8951	1.85	1	1	0.227517	0.361182	0.227517	0.361182	7.63127	4.89848	7.63127	4.89848	-12.6043	3.78356	-12.6043	3.78356									0.0706593	0.0197874	0.0706593	0.0197874	0.0706593	0.0197874	14.6907	4.19916	0.0348727	0.0125915	0.0348727	0.0125915	0.00261916	0.015947	0.809674	0.732513	5.85677	0.355065	-25.4663	0.892494	8.08283	3.38149
9156	Cow	Full (physical and visual) separation from calf within acoustic range	Negative	1.95243	1.95	0.973684	0.973684	1	0	1	0	0	0	0	0	1.90866	0.282709	1.91809	0.270724									0.0637581	0.0168895	0.0637581	0.0168895	0.0644721	0.0165871	14.5998	2.43475	0.0736589	0.00999082	0.0737397	0.0101222	0.0118439	0.0282531	0.111361	0.101311	7.35193	2.64241	-25.9135	0.331084	6.17335	0.766861
9156	Cow	Full (physical and visual) separation from calf within acoustic range	Negative	2.07168	2	0.95	0.974359	0.255459	0.177687	0.254148	0.182594	11.7476	4.62033	12.1779	4.47837	-14.372	2.69747	-14.3502	2.70385									0.0470438	0.0621384	0.0521844	0.0623297	0.0470438	0.0629572	14.0998	3.24614	0.0552348	0.0324562	0.0552348	0.0316536	0.000403581	0.00587012	0.605024	0.825454	5	0	-25.021	1.66982	5.70566	2.37116
9156	Cow	Full (physical and visual) separation from calf within acoustic range	Negative	2.09565	1.15	0.55	1	0.140241	0.0806986	0.140241	0.0806986	7.94221	1.77483	7.94221	1.77483	-14.7107	0.607385	-14.7107	0.607385									0.0175605	0.13441	0.139583	0.108734	0.139583	0.108734	10.2689	3.47274	0.0867565	0.0868701	0.0552722	0.03191	0.00182318	0.0135525	0.655967	0.381878	5	0	-15.0672	1.86182	5.37353	10.163
9156	Cow	Full (physical and visual) separation from calf within acoustic range	Negative	2.342	2.05	0.888889	1	0.383127	0.245607	0.383127	0.245607	9.31548	4.93001	9.31548	4.93001	-13.8767	1.87607	-13.8767	1.87607									0.0447843	0.0384349	0.0467839	0.0512013	0.0467839	0.0512013	14.0644	2.99589	0.0726761	0.0177324	0.071781	0.0176441	0.00279063	0.0871805	0.696897	0.986201	5.37501	0.677455	-25.9313	1.65813	7.43182	1.53845
9036	Cow	Visual (but not physical) reunion with calf	Positive	0.748005	0.7	1	1	0.664031	0.161094	0.664031	0.161094	5.9438	2.22892	5.9438	2.22892	-11.4483	2.23124	-11.4483	2.23124									0.0609452	0.0114018	0.0609452	0.0114018	0.0609452	0.0114018	10.8197	7.70086	0.12975	0.0314163	0.12975	0.0314163	0.00343268	0.0178158	2.39457	2.10104	6.66667	0	-10.7029	1.44654	4.87253	6.15489
9036	Cow	Physical (but not visual) separation from calf	Negative	0.807506	0.8	0.933333	0.933333	0.554908	0.501197	0.595281	0.45929	7.53496	1.54563	7.43836	1.64224	-11.0917	0.628341	-11.0617	0.672787									0.0623075	0.0185353	0.0623075	0.0185353	0.0623356	0.0184541	17.6175	5.81838	0.175522	0.0296989	0.173129	0.0278261	0.233668	0.285347	0.320431	0.184858	6.66667	0	-11.943	0.213418	7.40938	0.98564
9036	Cow	Visual (but not physical) reunion with calf	Positive	0.808095	0.8	0.866667	0.866667	0.34099	0.132579	0.338928	0.0396126	7.80903	4.84851	8.8207	4.56589	-13.9489	1.25282	-14.0395	0.714058									0.0663691	0.0151235	0.0663691	0.0151235	0.0665492	0.0142323	12.6481	4.31638	0.101837	0.0275848	0.104672	0.0271218	0.0693368	0.456652	0.421289	0.674685	6.66667	0	-11.8241	0.204863	6.03931	1.64189
9036	Cow	Full (physical and visual) separation from calf within acoustic range	Negative	0.861837	0.85	1	1	1	0	1	0	0	0	0	0	0.63196	0.583454	0.63196	0.583454									0.0636561	0.00884634	0.0636561	0.00884634	0.0636561	0.00884634	9.33657	6.82374	0.0487572	0.00721881	0.0487572	0.00721881	0.00745762	0.0321172	1.03925	2.60978	5	0	-11.5805	1.61999	5.24389	5.65879
9036	Cow	Full (physical and visual) separation from calf within acoustic range	Negative	0.865057	0.85	0.875	0.875	0.507674	0.30399	0.547181	0.255283	11.8646	0.277703	11.8254	0.285666	-11.8453	3.80112	-11.1435	3.69681									0.0674809	0.00895008	0.0674809	0.00895008	0.0692797	0.00559319	12.7726	4.66522	0.0559303	0.0624372	0.045934	0.0598942	0.00367546	0.0122927	0.832966	0.670174	5	0	-13.0883	0.285445	11.2635	5.88745
9036	Cow	Full (physical and visual) separation from calf within acoustic range	Negative	0.881066	0.85	1	1	0.639231	0.217008	0.639231	0.217008	9.06603	0.610639	9.06603	0.610639	-11.6088	1.61947	-11.6088	1.61947									0.0653823	0.00880283	0.0653823	0.00880283	0.0653823	0.00880283	11.7172	4.08774	0.0865219	0.0391088	0.0865219	0.0391088	0.0945256	0.47998	2.4963	0.488704	5	0	-11.2301	2.84672	10.1151	6.68637
9036	Cow	Visual (but not physical) reunion with calf	Positive	0.914286	0.9	1	1	0.592461	0.286338	0.592461	0.286338	4.67013	1.20613	4.67013	1.20613	-9.9451	2.05496	-9.9451	2.05496									0.0622857	0.005753	0.0622857	0.005753	0.0622857	0.005753	16.993	4.37082	0.114696	0.0202936	0.114696	0.0202936	0.177852	0.119778	0.149804	0.0536133	5	0	-12.9315	0.077357	5.97627	1.1089
9036	Cow	Visual (but not physical) reunion with calf	Positive	0.932336	0.9	1	1	0.618187	0.409502	0.618187	0.409502	7.72884	4.64868	7.72884	4.64868	-9.66386	0.820777	-9.66386	0.820777									0.0609326	0.0100175	0.0609326	0.0100175	0.0609326	0.0100175	7.36192	2.48257	0.163274	0.0283017	0.163274	0.0283017	0.000104886	0.070055	1.79897	1.28921	5	0	-12.062	1.33698	2.7655	3.97054
9036	Cow	Visual (but not physical) reunion with calf	Positive	0.935533	0.9	1	1	0.250222	0.190207	0.250222	0.190207	8.02019	2.68578	8.02019	2.68578	-12.5621	0.338556	-12.5621	0.338556									0.0621255	0.0130871	0.0621255	0.0130871	0.0621255	0.0130871	15.4475	11.3434	0.0795667	0.006314	0.0795667	0.006314	0.00705734	0.0330608	5.67923	2.75455	5	0	-12.4959	3.12392	8.23194	2.62141
9036	Cow	Full (physical and visual) separation from calf within acoustic range	Negative	0.941361	0.9	1	1	1	0	1	0	0	0	0	0	1.21988	0.425944	1.21988	0.425944									0.0614845	0.00834339	0.0614845	0.00834339	0.0614845	0.00834339	16.2404	2.86682	0.0976615	0.0191445	0.0976615	0.0191445	0.0361362	0.623249	0.183456	0.0761787	5	0	-12.9092	0.141999	9.87143	2.79793
9036	Cow	Visual (but not physical) reunion with calf	Positive	0.953878	0.95	1	1	0.284186	0.468026	0.284186	0.468026	4.86752	1.27185	4.86752	1.27185	-9.88255	1.00262	-9.88255	1.00262									0.0569143	0.0340865	0.0569143	0.0340865	0.0569143	0.0340865	13.0118	7.59097	0.0898965	0.0362838	0.0898965	0.0362838	0.00186637	0.0065977	1.85841	1.73397	5	0	-10.3269	1.28595	6.25134	3.85928
9036	Cow	Full (physical and visual) separation from calf within acoustic range	Negative	0.975918	0.95	1	1					0	0	0	0	1.40763	1.09297	1.40763	1.09297									0.0676965	0.0168679	0.0676965	0.0168679	0.0676965	0.0168679	12.8302	4.70012	0.132765	0.0234744	0.132765	0.0234744	0.0208733	0.2584	0.174109	0.125084	5	0	-12.8658	0.747296	9.81905	2.90186
9036	Cow	Full (physical and visual) separation from calf within acoustic range	Negative	0.985147	0.95	0.944444	0.944444					0	0	0	0	0.571363	0.534993	0.592782	0.516177									0.065771	0.0175984	0.065771	0.0175984	0.0668668	0.0136459	15.9001	6.00305	0.107934	0.0664726	0.115941	0.0683537	0.147893	0.1386	0.424011	0	5	0	-12.8558	0.0945593	6.23481	1.60229
9036	Cow	Physical (but not visual) separation from calf	Negative	1.00374	1	0.789474	0.789474	0.560901	0.371695	0.451126	0.24509	7.5736	1.08194	7.5736	0.901619	-12.0436	1.38666	-12.3798	0.979533									0.0592197	0.0106476	0.0592197	0.0106476	0.0614622	0.0136544	10.3164	3.83047	0.12983	0.0316653	0.12983	0.0316653	0.00175254	0.0343972	3.97944	3.03992	5	0	-13.3636	0.806172	5.2338	1.32371
9036	Cow	Full (physical and visual) separation from calf within acoustic range	Negative	1.01476	1	1	1	1	0	1	0	0	0	0	0	1.20438	0.625895	1.20438	0.625895									0.0653435	0.0159709	0.0653435	0.0159709	0.0653435	0.0159709	13.3738	4.11935	0.137117	0.0212737	0.137117	0.0212737	0.0125422	0.215353	3.52595	2.75468	5	0	-12.7992	0.164111	8.00721	1.43492
9036	Cow	Full (physical and visual) separation from calf within acoustic range	Negative	1.05363	1.05	1	1	0.157882	0.122888	0.157882	0.122888	13.3313	1.67104	13.3313	1.67104	-13.402	0.965024	-13.402	0.965024									0.0626814	0.0193529	0.0626814	0.0193529	0.0626814	0.0193529	11.3682	2.46122	0.0846951	0.0957285	0.0846951	0.0957285	0.00706669	0.029799	0.874112	0.797599	6	0	-16.7918	2.20418	11.4654	4.50989
9036	Cow	Visual (but not physical) reunion with calf	Positive	1.08705	1.05	1	1	0.26875	0.189351	0.26875	0.189351	3.84599	0.979446	3.84599	0.979446	-9.13264	1.00033	-9.13264	1.00033									0.0623877	0.00913255	0.0623877	0.00913255	0.0623877	0.00913255	15.7383	6.46465	0.124159	0.0209293	0.124159	0.0209293	0.00558297	0.0173942	1.34855	0.795253	6.42105	1.18421	-21.0004	4.83214	6.78615	2.39761
9036	Cow	Full (physical and visual) separation from calf within acoustic range	Negative	1.08819	1.05	0.9	0.9	1	0	1	0	0	0	0	0	0.491214	1.05611	0.621312	1.02015									0.0619207	0.0152205	0.0619207	0.0152205	0.0628196	0.0105893	13.2367	5.21321	0.137469	0.026149	0.133246	0.0256485	0.00343778	0.187338	1.53739	0.585784	6	0	-13.6019	6.76498	7.8288	2.37072
9036	Cow	Full (physical and visual) separation from calf within acoustic range	Negative	1.08934	1.05	0.9	0.9	0.218008	0.108112	0.219712	0.122666	9.69823	3.5525	10.3332	3.47697	-11.4647	0.595229	-11.4247	0.701777									0.0703649	0.0154678	0.0703649	0.0154678	0.0712547	0.00818808	12.046	1.82096	0.0259031	0.0569201	0.024435	0.0502042	0.184562	0.307994	0.813111	0.979805	6	0	-15.4168	0.571166	10.1295	3.85499
9036	Cow	Full (physical and visual) separation from calf within acoustic range	Negative	1.0968	1.05	1	1	1	0	1	0	0	0	0	0	1.11337	0.816767	1.11337	0.816767									0.0626343	0.00459937	0.0626343	0.00459937	0.0626343	0.00459937	11.4153	3.85788	0.111217	0.0250575	0.111217	0.0250575	0.00104582	0.00425645	0.95398	0.860644	6	0	-18.6604	8.82973	5.14533	1.35535
9036	Cow	Physical (but not visual) separation from calf	Negative	1.13567	1.1	0.761905	0.761905	0.515113	0.12466	0.490398	0.147215	6.37016	2.10076	5.93796	1.60874	-12.9096	2.77405	-13.3873	2.30402									0.0671553	0.0215166	0.0671553	0.0215166	0.070711	0.0178208	9.93761	2.58692	0.147392	0.0359169	0.154116	0.0335103	0.0260445	0.168761	0.850433	2.50589	6	0	-18.1904	2.34174	7.2744	1.29614
9036	Cow	Full (physical and visual) separation from calf within acoustic range	Negative	1.1534	1.15	0.954545	0.954545	1	0	1	0	0	0	0	0	1.46509	0.760627	1.54915	0.769283									0.065656	0.00492511	0.065656	0.00492511	0.0658204	0.00451953	10.9483	2.04931	0.0716916	0.0263554	0.0718349	0.0272242	0.0968105	0.597615	0.280197	0.454817	6.57143	1.14286	-22.8883	5.83254	9.46949	2.83758
9036	Cow	Full (physical and visual) separation from calf within acoustic range	Negative	1.21107	1.2	1	1	0.253393	0.19127	0.253393	0.19127	13.2499	1.888	13.2499	1.888	-14.4395	0.443574	-14.4395	0.443574									0.07728	0.0455907	0.07728	0.0455907	0.07728	0.0455907	9.94082	4.28241	0.0379417	0.0535218	0.0379417	0.0535218	0.00108809	0.108278	0.997107	0.933887	6	0	-15.4124	2.45587	9.74133	8.69463
9036	Cow	Full (physical and visual) separation from calf within acoustic range	Negative	1.2134	1.2	1	1					0	0	0	0	1.26887	0.276601	1.26887	0.276601									0.0655157	0.0150295	0.0655157	0.0150295	0.0655157	0.0150295	9.7846	2.16378	0.163773	0.0514159	0.163773	0.0514159	0.0522055	0.2471	0.754849	0.3806	6	0	-15.3861	4.3028	6.71171	3.19139
9036	Cow	Full (physical and visual) separation from calf within acoustic range	Negative	1.22637	1.2	1	1	0.317806	0.468544	0.317806	0.468544	9.97318	0.690601	9.97318	0.690601	-14.0798	2.90251	-14.0798	2.90251									0.0626845	0.00962877	0.0626845	0.00962877	0.0626845	0.00962877	13.6941	4.30622	0.11934	0.0404282	0.11934	0.0404282	0.0048	0.0171101	0.854921	0.735798	6	0.0909091	-24.2967	7.88007	4.87887	2.6008
9036	Cow	Full (physical and visual) separation from calf within acoustic range	Negative	1.23029	1.2	0.956522	0.956522	0.692427	0.15022	0.691266	0.140153	9.77599	3.43817	10.028	3.44446	-13.5172	0.553951	-13.5081	0.595089									0.062879	0.00778519	0.062879	0.00778519	0.0632343	0.00827164	12.1278	5.53685	0.105657	0.0520408	0.109403	0.0479107	0.0927225	0.763076	1.32351	0.358808	6	0	-12.3446	2.62621	7.36095	4.30004
9036	Cow	Full (physical and visual) separation from calf within acoustic range	Negative	1.23671	1.2	0.826087	0.826087	0.579772	0.0493515	0.571833	0.0515134	6.7651	1.05871	6.7651	1.05871	-12.5415	0.302647	-12.4846	0.331113									0.0631198	0.00742699	0.0631198	0.00742699	0.0638852	0.00581591	11.738	1.82976	0.0589914	0.0296785	0.0526047	0.0327549	0.00850596	0.0447333	0.716736	0.501231	6	0	-15.8955	2.13931	7.30114	4.02945
9036	Cow	Full (physical and visual) separation from calf within acoustic range	Negative	1.25229	1.25	1	1					0	0	0	0	1.67774	0.802522	1.67774	0.802522									0.0660464	0.0105037	0.0660464	0.0105037	0.0660464	0.0105037	12.173	5.28713	0.124832	0.0336225	0.124832	0.0336225	0.029447	0.0969426	1.05998	0.313063	5	0	-13.1884	3.18391	8.39989	1.6843
9036	Cow	Visual (but not physical) reunion with calf	Positive	1.25982	1.25	0.958333	0.958333	0.509755	0.153174	0.522156	0.145194	8.05475	5.5522	7.95943	5.67391	-12.6402	0.344922	-12.6533	0.400849									0.0612845	0.0102998	0.0612845	0.0102998	0.0622555	0.0104745	12.3176	6.71546	0.112853	0.015958	0.113131	0.0146328	0.00960464	0.445695	1.87878	1.03437	5	0	-11.8055	1.99187	5.65401	3.16777
9036	Cow	Full (physical and visual) separation from calf within acoustic range	Negative	1.26088	1.25	0.916667	0.916667	1	0	1	0	0	0	0	0	0.811984	0.38754	0.829266	0.412428									0.066079	0.00953967	0.066079	0.00953967	0.0663044	0.00700181	14.1908	6.35899	0.141872	0.0263937	0.141872	0.0244674	0.0194533	0.0719575	0.942515	1.52751	5.28986	1.81159	-21.7705	5.04655	7.58876	1.00544
9036	Cow	Full (physical and visual) separation from calf within acoustic range	Negative	1.26091	1.25	0.958333	0.958333					0	0	0	0	0.706059	0.386311	0.734933	0.360421									0.0635859	0.00870542	0.0635859	0.00870542	0.0648202	0.00859012	12.4505	6.35996	0.0943736	0.0354926	0.0927997	0.0296116	0.00314925	0.0892473	1.50469	0.691787	5	0	-14.0128	1.69166	6.62459	2.97058
9036	Cow	Full (physical and visual) separation from calf within acoustic range	Negative	1.26952	1.25	1	1	1	0	1	0	0	0	0	0	0.639344	0.528579	0.639344	0.528579									0.0636388	0.00997205	0.0636388	0.00997205	0.0636388	0.00997205	15.7116	6.02837	0.105861	0.0111992	0.105861	0.0111992	0.0172977	0.0279802	1.64239	1.0186	5	0	-15.7541	6.93498	6.54877	2.20876
9036	Cow	Full (physical and visual) separation from calf within acoustic range	Negative	1.27385	1.25	1	1	1	0	1	0	0	0	0	0	1.06518	0.554854	1.06518	0.554854									0.0623566	0.0117357	0.0623566	0.0117357	0.0623566	0.0117357	17.2393	6.38795	0.119177	0.0145666	0.119177	0.0145666	0.00922586	0.258543	0.465691	0.286423	5	0	-25.249	4.03961	9.98961	2.00705
9036	Cow	Full (physical and visual) separation from calf within acoustic range	Negative	1.28478	1.25	1	1	0.312437	0.242088	0.312437	0.242088	8.51589	0.432229	8.51589	0.432229	-14.2184	1.07542	-14.2184	1.07542									0.0680549	0.0107143	0.0680549	0.0107143	0.0680549	0.0107143	12.1486	4.00806	0.0416222	0.0667975	0.0416222	0.0667975	0.00213167	0.0355288	1.26279	1.41928	5	0	-13.6634	3.40189	6.53753	5.47299
9036	Cow	Full (physical and visual) separation from calf within acoustic range	Negative	1.2976	1.25	1	1	1	0	1	0	0	0	0	0	0.840262	0.421659	0.840262	0.421659									0.0640497	0.0066943	0.0640497	0.0066943	0.0640497	0.0066943	9.48223	5.02883	0.0839081	0.0122615	0.0839081	0.0122615	0.00340872	0.0575952	1.84573	1.23133	5	0	-11.598	3.02717	4.50964	5.97935
9036	Cow	Full (physical and visual) separation from calf within acoustic range	Negative	1.29975	1.25	1	1	1	0	1	0	0	0	0	0	0.707476	0.330771	0.707476	0.330771									0.0634289	0.00461996	0.0634289	0.00461996	0.0634289	0.00461996	12.9886	5.59284	0.0941787	0.0132608	0.0941787	0.0132608	0.0344396	0.266951	0.957585	0.557588	5	0	-21.8465	3.64982	8.43837	2.01095
9036	Cow	Full (physical and visual) separation from calf within acoustic range	Negative	1.31272	1.3	0.84	0.84	0.325811	0.261166	0.361259	0.243391	9.99256	0.465569	9.99256	0.617293	-14.4005	1.56144	-14.5622	1.21931									0.0696093	0.0221771	0.0696093	0.0221771	0.074183	0.014666	10.6223	1.83749	0.0798275	0.0682242	0.0768508	0.0593152	0.00304067	0.0133209	0.777088	0.912772	5	0	-23.5769	3.19802	6.07256	2.05512
9036	Cow	Full (physical and visual) separation from calf within acoustic range	Negative	1.31272	1.3	1	1	1	0	1	0	0	0	0	0	1.08073	0.417619	1.08073	0.417619									0.0622375	0.0121531	0.0622375	0.0121531	0.0622375	0.0121531	16.3297	8.63229	0.133507	0.0181627	0.133507	0.0181627	0.0297285	0.924488	0.549417	0.309741	5.31828	0.795696	-25.6477	0.790759	7.4684	1.6061
9036	Cow	Full (physical and visual) separation from calf within acoustic range	Negative	1.31703	1.3	0.88	0.88	0.413336	0.390003	0.370332	0.319842	7.56294	1.10598	7.46278	1.18324	-10.9477	0.340812	-10.9504	0.304408									0.0618245	0.0164929	0.0618245	0.0164929	0.0621198	0.0126079	12.3321	2.15088	0.0808245	0.0555748	0.0811999	0.0490264	0.00258119	0.0188316	0.367002	1.21814	6.7104	0.30508	-24.4641	1.29204	8.0055	3.60047
9036	Cow	Full (physical and visual) separation from calf within acoustic range	Negative	1.32136	1.3	0.96	0.96	1	0	1	0	0	0	0	0	0.844096	0.38756	0.87486	0.399344									0.0643324	0.0102546	0.0643324	0.0102546	0.0644699	0.00931769	12.0235	6.01495	0.0878763	0.076166	0.0816332	0.0777512	0.015511	0.1716	0.9472	0.36685	5	0	-16.982	2.53964	9.93531	2.97367
9036	Cow	Full (physical and visual) separation from calf within acoustic range	Negative	1.32642	1.3	1	1	1	0	1	0	0	0	0	0	1.11706	0.131178	1.11706	0.131178									0.0645028	0.0108287	0.0645028	0.0108287	0.0645028	0.0108287	14.6485	5.45325	0.0682842	0.0154782	0.0682842	0.0154782	0.00163664	0.0122715	1.40082	0.619129	5	0	-16.4695	10.6879	6.03224	2.45499
9036	Cow	Visual (but not physical) reunion with calf	Positive	1.33381	1.3	0.76	0.76	0.637613	0.337458	0.543699	0.203144	3.11342	1.00362	3.11342	0	-13.1826	2.27582	-13.9108	1.49995									0.061638	0.0100985	0.061638	0.0100985	0.0614619	0.00721261	16.4954	4.56833	0.110314	0.0460174	0.120664	0.0360364	0.0343122	0.471163	0.9938	0.614689	5	0	-21.3117	2.97437	7.10262	1.88543
9036	Cow	Full (physical and visual) separation from calf within acoustic range	Negative	1.33433	1.3	1	1	1	0	1	0	0	0	0	0	1.50927	0.277798	1.50927	0.277798									0.0639855	0.00505274	0.0639855	0.00505274	0.0639855	0.00505274	13.2468	3.43144	0.119746	0.0190672	0.119746	0.0190672	0.000138055	0.000449369	4.45893	1.09091	5	0	-18.1972	15.3586	4.53778	1.99165
9036	Cow	Full (physical and visual) separation from calf within acoustic range	Negative	1.34726	1.3	0.92	0.92	1	0	1	0	0	0	0	0	1.40464	0.510838	1.40464	0.533334									0.0636	0.00417779	0.0636	0.00417779	0.0636667	0.00455315	11.2239	4.34069	0.128225	0.0346583	0.130148	0.0326272	0.000123778	0.000482915	2.854	0.935496	5	0	-18.5637	14.4865	6.00706	2.58729
9036	Cow	Full (physical and visual) separation from calf within acoustic range	Negative	1.35204	1.35	1	1	0.793736	0.480325	0.793736	0.480325	7.11448	1.46316	7.11448	1.46316	-11.4076	0.252313	-11.4076	0.252313									0.0658993	0.0105919	0.0658993	0.0105919	0.0658993	0.0105919	11.5518	4.27678	0.0250754	0.0109172	0.0250754	0.0109172	0.00123804	0.067133	0.889958	0.88181	5	0	-15.1401	6.84155	7.19852	5.11279
9036	Cow	Full (physical and visual) separation from calf within acoustic range	Negative	1.37317	1.35	1	1	0.401219	0.20964	0.401219	0.20964	10.9502	1.49656	10.9502	1.49656	-12.8531	2.23643	-12.8531	2.23643									0.0630929	0.00820856	0.0630929	0.00820856	0.0630929	0.00820856	11.8802	6.92089	0.0756953	0.0275236	0.0756953	0.0275236	0.0730992	0.471545	1.50918	2.58767	6.66667	3.33333	-18.3035	6.89294	9.1251	2.00581
9036	Cow	Full (physical and visual) separation from calf within acoustic range	Negative	1.3841	1.35	1	1	0.397776	0.229716	0.397776	0.229716	7.08948	1.33393	7.08948	1.33393	-12.4693	1.06101	-12.4693	1.06101									0.0609677	0.0232438	0.0609677	0.0232438	0.0609677	0.0232438	11.2507	4.01974	0.0458354	0.0187428	0.0458354	0.0187428	0.00895802	0.0927282	1.4388	1.47912	5	0	-15.1197	1.79173	9.37269	4.52574
9036	Cow	Full (physical and visual) separation from calf within acoustic range	Negative	1.39045	1.35	0.923077	0.923077	0.220029	0.103119	0.209669	0.103512	6.5049	0	6.5049	0	-13.9398	0.518231	-13.9961	0.503449									0.0593366	0.029139	0.0593366	0.029139	0.0624451	0.0272411	10.8391	3.20823	0.0627646	0.0523847	0.0507281	0.0487677	0.00169767	0.138432	1.49632	1.2296	5.45814	1.01445	-14.5273	1.38144	6.09556	6.41554
9036	Cow	Full (physical and visual) separation from calf within acoustic range	Negative	1.3905	1.35	0.961538	0.961538	1	0	1	0	0	0	0	0	1.57837	0.716875	1.62049	0.664036									0.063739	0.0116337	0.063739	0.0116337	0.0638433	0.00899723	16.4017	3.58372	0.0765833	0.015355	0.0764007	0.0130882	0.00320076	0.0335722	1.49205	2.20878	5.51064	1.27659	-25.5751	0.912526	7.26812	1.73797
9036	Cow	Full (physical and visual) separation from calf within acoustic range	Negative	1.3905	1.35	0.961538	0.961538	1	0	1	0	0	0	0	0	1.14149	0.44937	1.14751	0.394943									0.0699934	0.0226836	0.0699934	0.0226836	0.0700079	0.0215125	15.8227	5.43378	0.0838554	0.0217732	0.0826251	0.0206579	0.000918563	0.111788	2.83614	2.92708	5.8	2	-24.9769	2.91405	7.87375	3.45991
9036	Cow	Visual (but not physical) reunion with calf	Positive	1.39136	1.35	0.923077	0.923077	0.837779	0.248263	0.826808	0.273482	11.8903	3.09295	12.2792	2.68752	-14.0186	1.55735	-14.101	1.07403									0.0622802	0.00928837	0.0622802	0.00928837	0.0633046	0.0090669	14.4804	6.92809	0.112976	0.0374357	0.117194	0.0367376	0.00341037	0.162824	2.67448	1.48144	5	0	-20.0175	6.40335	7.14765	1.70092
9036	Cow	Full (physical and visual) separation from calf within acoustic range	Negative	1.41612	1.4	1	1	0.524521	0.242331	0.524521	0.242331	14.9597	7.64711	14.9597	7.64711	-12.8121	0.937776	-12.8121	0.937776									0.0641548	0.012311	0.0641548	0.012311	0.0641548	0.012311	8.51187	2.23415	0.0539746	0.0824876	0.0539746	0.0824876	0.0139527	0.0434223	2.59698	1.93404	6.14736	0.981607	-14.4337	2.78632	8.99139	10.4418
9036	Cow	Full (physical and visual) separation from calf within acoustic range	Negative	1.41932	1.4	0.925926	0.925926	1	0	1	0	0	0	0	0	1.66714	0.273336	1.67326	0.153852									0.0655733	0.0064962	0.0655733	0.0064962	0.066624	0.00528918	13.7593	6.81205	0.0788594	0.0123546	0.0787766	0.0119265	0.000681106	0.00283194	2.24235	1.5998	5.89744	2.05128	-24.8173	0.934917	2.16466	0.747095
9036	Cow	Full (physical and visual) separation from calf within acoustic range	Negative	1.42068	1.4	0.851852	0.851852					0	0	0	0	0.508426	1.10008	0.658257	0.814763									0.0597448	0.0148439	0.0597448	0.0148439	0.0650581	0.0142993	13.5796	5.04054	0.0970992	0.0305853	0.0970992	0.0313185	0.0225235	0.120358	1.22556	0.731195	5	0	-24.1816	2.20653	7.30322	2.07238
9036	Cow	Visual (but not physical) reunion with calf	Positive	1.42254	1.4	0.888889	0.888889	0.366463	0.160703	0.351668	0.134162	4.26403	1.09651	4.26403	0.969992	-14.018	0.344071	-14.0131	0.327225									0.0664665	0.0174851	0.0664665	0.0174851	0.0672479	0.0174194	15.3776	7.96124	0.107388	0.0170766	0.110483	0.0161119	0.00333932	0.0149087	0.601606	0.352321	5	0	-17.5548	8.48934	7.2572	3.31532
9036	Cow	Full (physical and visual) separation from calf within acoustic range	Negative	1.42499	1.4	0.962963	0.962963	1	0	1	0	0	0	0	0	-0.101958	0.779091	-0.133638	0.751327									0.0618722	0.0060555	0.0618722	0.0060555	0.0618757	0.00494287	15.7705	3.33049	0.0864389	0.0112902	0.0879664	0.0121345	0.0458928	0.0535954	0.160596	0.139065	5	0	-24.7026	1.1424	4.4124	1.38592
9036	Cow	Full (physical and visual) separation from calf within acoustic range	Negative	1.42896	1.4	0.888889	0.888889	0.384357	0.287059	0.376061	0.234396	8.06066	2.37036	7.95708	1.75507	-13.5905	0.747363	-13.5842	0.786186									0.0650161	0.0109063	0.0650161	0.0109063	0.0671741	0.0109214	14.395	4.70966	0.0330028	0.0422935	0.032975	0.0362432	0.00299277	0.0560308	0.446237	0.967831	5	0	-17.1677	2.13842	7.23858	4.39878
9036	Cow	Full (physical and visual) separation from calf within acoustic range	Negative	1.43361	1.4	0.444444	0.444444					0	0	0	0	0.719272	0.725851	0.907257	0.242291									0.0636345	0.0113948	0.0636345	0.0113948	0.0699717	0.00630894	16.5405	3.81177	0.102577	0.0150528	0.102528	0.00776675	0.005834	0.0147368	0.160013	0.202363	5	0	-25.3869	0.353869	6.37824	1.99684
9036	Cow	Full (physical and visual) separation from calf within acoustic range	Negative	1.45952	1.45	0.928571	0.928571	1	0	1	0	0	0	0	0	1.00847	1.34582	1.00847	1.23904									0.065899	0.0199153	0.065899	0.0199153	0.0664626	0.00914386	11.1193	5.71549	0.06292	0.0278861	0.06292	0.0256164	0.000232543	0.000733298	1.30113	0.796418	7.15271	1.35738	-24.3862	10.0889	4.0215	0.997067
9036	Cow	Visual (but not physical) reunion with calf	Positive	1.46816	1.45	0.928571	0.928571	0.275271	0.409504	0.331752	0.416508	10.3293	4.15541	10.3005	1.82299	-13.9104	2.97685	-13.5863	3.0202									0.0624	0.0158909	0.0624	0.0158909	0.063309	0.0135221	10.8325	2.5289	0.0789857	0.056735	0.079751	0.0561275	0.0388427	0.258145	1.10566	0.517518	5.71429	0.135037	-15.8745	1.92956	8.34081	6.92942
9036	Cow	Full (physical and visual) separation from calf within acoustic range	Negative	1.48023	1.45	0.892857	0.892857	1	0	1	0	0	0	0	0	-1.31731	1.54805	-1.08123	1.4642									0.063427	0.00897948	0.063427	0.00897948	0.062875	0.00863999	13.8692	3.55847	0.0487754	0.00511407	0.0483748	0.00441488	0.0434822	0.372385	0.302439	0.243006	6.16827	0.907977	-25.9464	4.791	6.83988	1.883
9036	Cow	Full (physical and visual) separation from calf within acoustic range	Negative	1.48113	1.45	1	1	1	0	1	0	0	0	0	0	1.49809	0.240918	1.49809	0.240918									0.0629659	0.00657143	0.0629659	0.00657143	0.0629659	0.00657143	10.568	2.62049	0.123673	0.0155536	0.123673	0.0155536	0.124497	0.323293	0.772721	0.90932	6.18998	0.490891	-17.3589	2.16561	8.76633	1.70394
9036	Cow	Full (physical and visual) separation from calf within acoustic range	Negative	1.48975	1.45	0.892857	0.892857	0.398412	0.125922	0.398165	0.164984	10.5575	2.56971	10.4499	2.43381	-14.2044	3.35302	-14.3269	3.45102									0.0629814	0.0165618	0.0629814	0.0165618	0.0650903	0.0133537	10.6692	2.57778	0.0775067	0.0549599	0.0777974	0.0533955	0.00926618	0.31653	1.47693	0.475169	5.71429	0	-16.2538	0.333077	9.67691	8.72693
9036	Cow	Full (physical and visual) separation from calf within acoustic range	Negative	1.50272	1.5	0.931034	0.931034	0.414405	0.0752539	0.405066	0.0770092	11.474	8.79514	11.4416	9.2614	-13.7426	0.628285	-13.7624	0.52252									0.0636704	0.00972835	0.0636704	0.00972835	0.0636704	0.0100238	13.7514	2.99955	0.0585428	0.0440296	0.0616872	0.0412761	0.00270355	0.0301302	0.418484	0.544514	6.12245	1.03173	-21.6406	2.0641	9.53777	5.39204
9036	Cow	Full (physical and visual) separation from calf within acoustic range	Negative	1.51136	1.5	0.758621	0.758621					0	0	0	0	0.837887	0.59849	0.910818	0.3218									0.0643605	0.0134697	0.0643605	0.0134697	0.0667599	0.00707324	10.564	0.907282	0.0641184	0.0149859	0.0587946	0.0108651	0.17033	0.273779	0.118286	0.0550556	7.52618	1.57589	-25.3634	0.90335	1.78912	1.28904
9036	Cow	Full (physical and visual) separation from calf within acoustic range	Negative	1.52864	1.5	0.931034	0.931034	0.32386	0.153812	0.32386	0.138468	8.03117	2.05903	7.9133	1.98944	-14.3198	0.754184	-14.3461	0.704835									0.0624118	0.0172685	0.0624118	0.0172685	0.0633388	0.0168523	10.7888	4.49619	0.0714508	0.0187777	0.0714508	0.0177719	0.00663173	0.177879	1.29194	0.758299	5.71429	0.311258	-15.5866	0.805041	11.0466	6.30361
9036	Cow	Full (physical and visual) separation from calf within acoustic range	Negative	1.53728	1.5	0.793103	0.793103	0.384206	0.456009	0.357855	0.24366	9.79422	0.588424	9.78855	0.782812	-13.5989	0.469393	-13.6613	0.501588									0.0656672	0.0178629	0.0656672	0.0178629	0.0669299	0.0143428	9.97975	4.74258	0.0512665	0.0567413	0.0476869	0.0456749	0.00110615	0.0224029	1.12229	0.735497	5.71429	0.168277	-13.9102	2.36083	9.98835	10.6324
9036	Cow	Full (physical and visual) separation from calf within acoustic range	Negative	1.54592	1.5	0.896552	0.896552	0.540228	0.196562	0.54403	0.21695	7.63959	0.681449	7.65123	0.662635	-12.2618	0.873228	-12.1501	0.847272									0.0645394	0.0132102	0.0645394	0.0132102	0.0652857	0.01315	12.28	2.04568	0.0429357	0.0459148	0.0324029	0.0452275	0.0106158	0.224927	0.372992	0.225499	5.71429	0	-17.8289	1.85594	7.94678	5.65734
9036	Cow	Full (physical and visual) separation from calf within acoustic range	Negative	1.55068	1.55	0.966667	0.966667	1	0	1	0	0	0	0	0	-0.165903	0.806017	-0.142366	0.840077									0.0623731	0.0113686	0.0623731	0.0113686	0.0634414	0.00990364	10.5158	4.91928	0.120834	0.0227905	0.120685	0.023097	0.000724293	0.011109	0.865135	0.905094	5.71429	0	-19.7852	7.72114	6.27338	4.34117
9036	Cow	Full (physical and visual) separation from calf within acoustic range	Negative	1.55388	1.55	1	1					0	0	0	0	0.545431	0.177889	0.545431	0.177889									0.0615505	0.00899994	0.0615505	0.00899994	0.0615505	0.00899994	14.9389	9.50774	0.117791	0.0088441	0.117791	0.0088441	0.00590981	0.362093	0.941171	0.439333	5.71429	0.395981	-22.9059	11.0412	8.10018	1.54607
9036	Cow	Full (physical and visual) separation from calf within acoustic range	Negative	1.55887	1.55	0.966667	0.966667	0.519752	0.301819	0.506778	0.301176	8.92545	6.49414	8.95127	6.7912	-13.7721	2.4144	-13.9451	2.36918									0.0617294	0.00977528	0.0617294	0.00977528	0.0617357	0.00821003	16.777	7.06987	0.115173	0.0153579	0.11625	0.0155578	0.00428425	0.0406437	0.987312	0.950547	6.08073	0.942279	-26.8949	3.44224	7.67164	1.31836
9036	Cow	Full (physical and visual) separation from calf within acoustic range	Negative	1.55887	1.55	0.933333	0.933333					0	0	0	0	0.473641	0.409208	0.473641	0.328851									0.0628185	0.00949328	0.0628185	0.00949328	0.0629968	0.00791652	16.7339	4.13819	0.0771129	0.0131507	0.0758514	0.0146327	0.000814228	0.0337933	0.149166	0.59265	6.14221	0.976197	-25.3073	4.83604	7.5267	1.46859
9036	Cow	Full (physical and visual) separation from calf within acoustic range	Negative	1.58045	1.55	1	1	0.510933	0.216392	0.510933	0.216392	14.4755	10.1914	14.4755	10.1914	-12.9817	2.37756	-12.9817	2.37756									0.061644	0.014036	0.061644	0.014036	0.061644	0.014036	14.555	4.724	0.108345	0.0777839	0.108345	0.0777839	0.0013913	0.0592666	0.705479	0.448788	5.71429	0.714286	-17.7794	4.21294	8.3524	3.8264
9036	Cow	Full (physical and visual) separation from calf within acoustic range	Negative	1.58907	1.55	0.933333	0.933333	1	0	1	0	0	0	0	0	-1.96735	0.515208	-1.92356	0.495904									0.0616634	0.00472371	0.0616634	0.00472371	0.0619115	0.00464079	18.3785	5.09829	0.100392	0.0269818	0.0997968	0.0165619	0.00103087	0.00909499	0.996796	0.592299	5.71429	0	-22.6884	7.72605	6.72131	1.99272
9036	Cow	Full (physical and visual) separation from calf within acoustic range	Negative	1.58914	1.55	0.866667	0.866667	1	0	1	0	0	0	0	0	1.34261	1.05283	1.46269	1.03621									0.0618356	0.00978674	0.0618356	0.00978674	0.0623931	0.00913091	18.9224	6.00262	0.0715706	0.0460572	0.0696099	0.0397753	0.0017932	0.0169512	0.245565	0.273076	6.12716	0.804014	-25.778	6.55993	8.07567	1.0097
9036	Cow	Full (physical and visual) separation from calf within acoustic range	Negative	1.60637	1.6	0.967742	0.967742	0.455725	0.147158	0.452792	0.148668	8.1252	4.15541	8.27597	4.3543	-13.7912	1.53262	-13.8782	1.46497									0.0648443	0.00920988	0.0648443	0.00920988	0.0651237	0.00857665	14.491	4.90173	0.0594321	0.0217567	0.0594618	0.0218019	0.00134892	0.00463916	0.346653	0.159293	5.71429	0	-23.9849	6.89155	7.84865	3.7619
9036	Cow	Full (physical and visual) separation from calf within acoustic range	Negative	1.6193	1.6	0.967742	0.967742	0.321355	0.247709	0.318939	0.255561	15.3705	8.38719	15.4602	6.94141	-14.3244	2.76854	-14.4935	2.66938									0.0633959	0.0161038	0.0633959	0.0161038	0.0634724	0.0147277	11.6844	3.21143	0.0583251	0.0655119	0.0584087	0.066052	0.014222	0.146963	0.99094	1.84502	6.34569	1.30864	-23.0796	10.8759	10.4138	5.09603
9036	Cow	Full (physical and visual) separation from calf within acoustic range	Negative	1.6193	1.6	1	1	1	0	1	0	0	0	0	0	-0.476747	0.14219	-0.476747	0.14219									0.0626137	0.00603469	0.0626137	0.00603469	0.0626137	0.00603469	13.2755	4.99588	0.091483	0.023483	0.091483	0.023483	0.0345239	0.296653	0.851109	0.616751	5.71429	1.61536	-16.2005	14.7777	6.27544	2.37163
9036	Cow	Full (physical and visual) separation from calf within acoustic range	Negative	1.62438	1.6	0.935484	0.935484	0.620371	0.565898	0.615552	0.5672	8.80111	4.97671	8.03571	4.84861	-11.8177	1.44121	-11.7994	1.39387									0.0663568	0.0153379	0.0663568	0.0153379	0.0671487	0.0119701	8.93859	4.83299	0.0318451	0.0348835	0.0284849	0.0231614	0.0133211	0.146063	1.16157	2.55439	5.71429	0	-16.7018	1.8912	10.3694	5.30371
9036	Cow	Full (physical and visual) separation from calf within acoustic range	Negative	1.62757	1.6	0.903226	0.903226	0.269906	0.3403	0.261694	0.397344	8.94596	2.92321	8.94596	2.90965	-14.545	1.69857	-14.5484	1.11461									0.0602232	0.00924249	0.0602232	0.00924249	0.0602095	0.00882285	13.7689	4.36769	0.0480368	0.0161003	0.0478053	0.0159145	0.0043938	0.0512417	0.562758	0.53588	5.71429	0	-25.0228	7.18932	9.58646	1.35799
9036	Cow	Visual (but not physical) reunion with calf	Positive	1.64497	1.6	1	1	0.684386	0.175164	0.684386	0.175164	9.31512	4.39389	9.31512	4.39389	-12.5334	2.15202	-12.5334	2.15202									0.0639993	0.00401352	0.0639993	0.00401352	0.0639993	0.00401352	8.89122	6.26061	0.108474	0.0172195	0.108474	0.0172195	0.00039109	0.0409502	1.98155	1.26902	5.71429	0.0367565	-17.9476	3.97943	1.49599	6.29538
9036	Cow	Full (physical and visual) separation from calf within acoustic range	Negative	1.65215	1.65	1	1	0.686738	0.18267	0.686738	0.18267	9.60502	5.08101	9.60502	5.08101	-11.3458	1.77527	-11.3458	1.77527									0.0610799	0.0132087	0.0610799	0.0132087	0.0610799	0.0132087	12.2035	6.21764	0.0775297	0.057291	0.0775297	0.057291	0.0195144	0.2001	0.746731	0.828714	6.875	3.75	-19.2437	6.57711	8.13846	2.05622
9036	Cow	Full (physical and visual) separation from calf within acoustic range	Negative	1.66249	1.65	1	1	0.446491	0.221926	0.446491	0.221926	10.3055	3.64579	10.3055	3.64579	-12.948	1.28539	-12.948	1.28539									0.0613651	0.0113547	0.0613651	0.0113547	0.0613651	0.0113547	13.9015	3.18302	0.0418775	0.0560484	0.0418775	0.0560484	0.0132035	0.0797441	0.215649	0.370178	5.84677	1.88317	-23.9612	1.50471	9.68988	2.27805
9036	Cow	Full (physical and visual) separation from calf within acoustic range	Negative	1.66249	1.65	0.9375	0.9375	0.347695	0.345308	0.363768	0.362778	9.85414	2.68914	9.53269	3.04972	-13.4525	1.47537	-13.5577	1.34914									0.0619876	0.0210713	0.0619876	0.0210713	0.0642594	0.0168855	11.1562	4.25507	0.04604	0.0429504	0.0418523	0.0396327	0.0118859	0.116117	0.76453	0.33897	5	0	-15.7722	1.9252	8.62587	5.75043
9036	Cow	Full (physical and visual) separation from calf within acoustic range	Negative	1.68839	1.65	0.9375	0.9375	0.501161	0.221005	0.4904	0.164286	11.7866	6.09412	11.3962	5.64704	-13.604	1.73893	-13.6846	1.92948									0.0647048	0.0116828	0.0647048	0.0116828	0.0651966	0.0112122	13.8628	7.2224	0.0648192	0.059388	0.0655607	0.0587789	0.00354161	0.101864	2.17655	1.40947	5.21344	0.489658	-21.7185	6.84401	7.61733	3.8591
9036	Cow	Full (physical and visual) separation from calf within acoustic range	Negative	1.68841	1.65	0.96875	0.96875	0.580934	0.277143	0.579869	0.283425	7.88448	1.4991	7.87958	1.28295	-10.2669	2.62248	-10.1925	2.60754									0.0649076	0.010632	0.0649076	0.010632	0.0654374	0.010681	12.5572	3.92737	0.0263638	0.0256033	0.0263826	0.0299967	0.0404485	0.432862	0.779423	0.975884	7.05645	2.85262	-22.7159	4.78204	10.2899	2.60746
9036	Cow	Full (physical and visual) separation from calf within acoustic range	Negative	1.71	1.7	1	1	0.463675	0.162044	0.463675	0.162044	14.1056	6.05173	14.1056	6.05173	-13.0175	1.51634	-13.0175	1.51634									0.0599847	0.015613	0.0599847	0.015613	0.0599847	0.015613	11.9	4.5452	0.0682691	0.0573797	0.0682691	0.0573797	0.00464268	0.034575	1.55156	3.37081	6.4058	2.86002	-18.7046	8.40509	6.17227	3.43238
9036	Cow	Full (physical and visual) separation from calf within acoustic range	Negative	1.71431	1.7	1	1	0.352188	0.343566	0.352188	0.343566	12.9059	1.87127	12.9059	1.87127	-14.3968	0.375201	-14.3968	0.375201									0.0655441	0.0184527	0.0655441	0.0184527	0.0655441	0.0184527	18.8459	10.8353	0.0943185	0.0329874	0.0943185	0.0329874	0.000946685	0.103715	2.76739	1.74266	6.39617	2.07166	-20.6337	7.14527	6.31013	3.76356
9036	Cow	Full (physical and visual) separation from calf within acoustic range	Negative	1.71862	1.7	1	1	0.466697	0.188509	0.466697	0.188509	17.5307	7.16917	17.5307	7.16917	-13.1811	1.44475	-13.1811	1.44475									0.0605542	0.0139199	0.0605542	0.0139199	0.0605542	0.0139199	11.02	4.20277	0.0686389	0.0634422	0.0686389	0.0634422	0.00149882	0.0274401	1.60302	2.75131	5.55783	1.48379	-19.8027	8.75006	5.98029	4.18513
9036	Cow	Full (physical and visual) separation from calf within acoustic range	Negative	1.7205	1.7	0.969697	0.969697	0.499602	0.205007	0.48594	0.20717	8.13239	2.02008	8.12543	2.17909	-12.6752	0.596689	-12.6838	0.601976									0.0656519	0.0261134	0.0656519	0.0261134	0.0661418	0.0231076	11.4664	7.68094	0.0457047	0.0621208	0.0410284	0.0593477	0.00555245	0.0980948	0.928584	0.628129	5	0	-18.4377	4.22105	9.04085	5.05507
9036	Cow	Full (physical and visual) separation from calf within acoustic range	Negative	1.73331	1.7	1	1	1	0	1	0	0	0	0	0	1.65231	0.843998	1.65231	0.843998									0.0616866	0.0212435	0.0616866	0.0212435	0.0616866	0.0212435	19.2616	5.47262	0.121616	0.0274561	0.121616	0.0274561	0.00390965	0.0185837	0.318487	0.232618	5	0	-27.6912	4.7323	10.5818	1.49165
9036	Cow	Full (physical and visual) separation from calf within acoustic range	Negative	1.73973	1.7	1	1	0.498363	0.0998235	0.498363	0.0998235	11.9049	4.67411	11.9049	4.67411	-13.6591	0.896922	-13.6591	0.896922									0.0635645	0.0209918	0.0635645	0.0209918	0.0635645	0.0209918	11.4964	6.2894	0.0285886	0.0294448	0.0285886	0.0294448	0.00326677	0.0558826	1.43216	0.979571	5	0	-13.1105	5.02477	6.25667	7.28309
9036	Cow	Full (physical and visual) separation from calf within acoustic range	Negative	1.7402	1.7	1	1	0.45276	0.223901	0.45276	0.223901	11.9933	3.45017	11.9933	3.45017	-11.8821	1.29621	-11.8821	1.29621									0.0646429	0.0271089	0.0646429	0.0271089	0.0646429	0.0271089	13.9277	5.97273	0.0694337	0.0588006	0.0694337	0.0588006	0.00357005	0.129096	1.60413	1.41403	5.56197	0.561975	-16.8855	2.15017	7.95819	2.56398
9036	Cow	Full (physical and visual) separation from calf within acoustic range	Negative	1.76612	1.75	1	1	0.367657	0.23459	0.367657	0.23459	8.47027	2.30438	8.47027	2.30438	-12.0357	0.277947	-12.0357	0.277947									0.0599794	0.0305217	0.0599794	0.0305217	0.0599794	0.0305217	15.8213	3.6827	0.0582789	0.0756081	0.0582789	0.0756081	0.0134436	0.392722	0.469572	0.865085	7.32264	1.30643	-24.1731	0.731049	9.21221	2.68212
9036	Cow	Full (physical and visual) separation from calf within acoustic range	Negative	1.78771	1.75	1	1	1	0	1	0	0	0	0	0	1.00025	0.400054	1.00025	0.400054									0.0663505	0.017774	0.0663505	0.017774	0.0663505	0.017774	18.1591	7.99216	0.129438	0.0156437	0.129438	0.0156437	0.00640788	0.158777	0.409181	0.419983	5.22056	0.595506	-28.3984	1.53903	7.7528	1.69006
9036	Cow	Full (physical and visual) separation from calf within acoustic range	Negative	1.79098	1.75	1	1	0.495115	0.325493	0.495115	0.325493	12.7646	2.09306	12.7646	2.09306	-11.7132	2.03854	-11.7132	2.03854									0.0639874	0.0135485	0.0639874	0.0135485	0.0639874	0.0135485	11.7711	4.13839	0.0259623	0.0174234	0.0259623	0.0174234	0.00791129	0.277365	1.0882	0.644287	5	0.9375	-17.3721	4.38239	8.41449	6.11384
9036	Cow	Full (physical and visual) separation from calf within acoustic range	Negative	1.79739	1.75	0.970588	0.970588					0	0	0	0	0.716801	0.863771	0.756907	0.851904									0.0665105	0.0105055	0.0665105	0.0105055	0.0665946	0.0097058	16.078	7.19196	0.102774	0.0150726	0.10263	0.0143812	0.00162571	0.00349114	1.17306	2.18536	5.24666	0.575541	-25.1305	9.69604	4.49036	1.20053
9036	Cow	Full (physical and visual) separation from calf within acoustic range	Negative	1.80499	1.8	1	1	0.37745	0.224744	0.37745	0.224744	6.77826	4.01682	6.77826	4.01682	-13.3095	2.92767	-13.3095	2.92767									0.0630015	0.00814212	0.0630015	0.00814212	0.0630015	0.00814212	11.8388	6.38838	0.0636526	0.0473772	0.0636526	0.0473772	0.00171561	0.0090617	0.670852	0.301013	5	0	-21.9391	2.7541	7.40775	4.72082
9036	Cow	Full (physical and visual) separation from calf within acoustic range	Negative	1.83522	1.8	0.942857	0.942857	1	0	1	0	0	0	0	0	-0.875838	0.377576	-0.900104	0.392823									0.0620803	0.00780177	0.0620803	0.00780177	0.062704	0.00740015	19.8124	4.59392	0.107914	0.0190539	0.106641	0.0175567	0.00252238	0.0191734	0.114403	0.0791477	5.88873	1.44476	-25.5057	1.08648	7.29388	1.08371
9036	Cow	Full (physical and visual) separation from calf within acoustic range	Negative	1.8568	1.85	1	1	1	0	1	0	0	0	0	0	1.34346	0.218873	1.34346	0.218873									0.062572	0.00842959	0.062572	0.00842959	0.062572	0.00842959	17.5132	6.73164	0.121897	0.0300669	0.121897	0.0300669	0.0128769	0.174728	1.33491	1.4468	5.85714	2.27679	-22.9338	10.7354	7.6338	1.57592
9036	Cow	Full (physical and visual) separation from calf within acoustic range	Negative	1.92231	1.9	0.945946	0.945946	1	0	1	0	0	0	0	0	0.423629	0.859014	0.434168	0.742731									0.0638623	0.0174743	0.0638623	0.0174743	0.0639397	0.0174555	14.5076	7.10718	0.0635356	0.0326417	0.0592084	0.0338348	0.0308014	0.163858	0.0645977	0.0411681	5	0	-26.1615	2.31875	3.02668	2.98862
9036	Cow	Full (physical and visual) separation from calf within acoustic range	Negative	1.92592	1.9	0.945946	0.945946	1	0	1	0	0	0	0	0	-0.00143004	0.576634	-0.019565	0.585508									0.0631432	0.00799294	0.0631432	0.00799294	0.0631712	0.00702262	11.6549	4.13008	0.0907835	0.0168716	0.0905332	0.015776	0.000424839	0.0023464	1.82358	4.27761	5	1.28211	-23.6938	11.4166	6.04454	1.66437
9036	Cow	Full (physical and visual) separation from calf within acoustic range	Negative	1.94154	1.9	0.918919	0.918919	0.402378	0.211549	0.379978	0.144881	13.5043	0.987519	13.4718	0.880848	-13.5909	0.840752	-13.4803	0.855661									0.0634924	0.0121532	0.0634924	0.0121532	0.0624983	0.0119819	14.0921	6.75923	0.0711577	0.0144417	0.0715225	0.00901677	0.00625805	0.113581	1.12	2.57016	6.02004	1.5762	-22.1332	5.38742	7.6703	2.06153
9036	Cow	Full (physical and visual) separation from calf within acoustic range	Negative	1.97338	1.95	0.973684	0.973684	1	0	1	0	0	0	0	0	-2.12638	0.509746	-2.11529	0.472331									0.061077	0.00378701	0.061077	0.00378701	0.0611165	0.00382376	11.8802	4.19725	0.0940749	0.00964952	0.0941889	0.00869278	0.00131205	0.00590722	0.743541	0.540372	5	0.560009	-24.0292	4.26519	6.27417	2.01254
9036	Cow	Full (physical and visual) separation from calf within acoustic range	Negative	2.01206	2	1	1	0.255066	0.154582	0.255066	0.154582	8.08402	1.57771	8.08402	1.57771	-12.3457	2.00682	-12.3457	2.00682									0.0637458	0.0126711	0.0637458	0.0126711	0.0637458	0.0126711	12.8086	5.63633	0.0822525	0.0749212	0.0822525	0.0749212	0.00218067	0.011933	0.588467	1.50582	6.77032	3.65132	-22.7036	5.53753	6.55332	4.1224
9036	Cow	Full (physical and visual) separation from calf within acoustic range	Negative	2.10723	2.1	0.829268	0.829268	0.404463	0.157629	0.374066	0.165949	9.33981	5.19858	8.48102	4.16979	-12.6498	1.30334	-12.651	1.45252									0.0624149	0.0146222	0.0624149	0.0146222	0.0644384	0.0150724	12.872	6.62391	0.0462132	0.0430349	0.0416527	0.0393143	0.00706909	0.272704	1.11581	0.888154	5	0	-15.0062	4.71607	10.662	5.28854
9036	Cow	Full (physical and visual) separation from calf within acoustic range	Negative	2.14662	2.1	0.926829	0.926829	0.622425	0.218852	0.6269	0.190465	10.766	4.39383	10.9584	4.62885	-11.9371	1.7823	-11.8877	1.99955									0.056153	0.0214249	0.056153	0.0214249	0.0577176	0.0220155	12.7378	4.46933	0.126748	0.097396	0.119086	0.0989397	0.00326689	0.0502898	0.652792	1.22039	6.42207	3.52247	-22.6904	0.943247	8.50937	2.9162
9036	Cow	Full (physical and visual) separation from calf within acoustic range	Negative	2.19796	2.15	0.97619	0.97619	0.47981	0.123775	0.477944	0.104376	9.43618	1.58508	9.48197	1.47312	-12.4765	1.88383	-12.5526	1.73745									0.0595312	0.0109877	0.0595312	0.0109877	0.0595133	0.00837703	13.795	4.98081	0.0984653	0.0190641	0.0989452	0.0164643	0.00818228	0.122067	0.372574	0.302065	5.94567	0.939719	-24.385	2.4549	8.01502	2.77824
9032	Cow	Visual (but not physical) reunion with calf	Positive	0.809501	0.8	0.4	0.4	0.529699	0.480341	0.785863	0.172307	6.24753	1.63019	6.10581	1.2677	-10.1576	0.219866	-10.0885	0.0994003									0.0580324	0.0188515	0.0580324	0.0188515	0.0512464	0.00340043	6.95725	0.840604	0.114787	0.0858104	0.125443	0.0377808	0.000557391	0.980146	4.665	3.65101	6.66667	0	-13.2306	0.752223	7.27495	8.11756
9032	Cow	Full (physical and visual) separation from calf within acoustic range	Negative	1.36186	1.35	1	1	0.753381	0.118365	0.753381	0.118365	9.65929	5.93979	9.65929	5.93979	-13.1114	0.773727	-13.1114	0.773727									0.0614658	0.0187344	0.0614658	0.0187344	0.0614658	0.0187344	14.3294	2.58882	0.0863073	0.0301327	0.0863073	0.0301327	0.0138037	0.252722	0.663923	1.53058	5.73333	1.96667	-22.9453	4.38783	8.42335	2.67598
9032	Cow	Full (physical and visual) separation from calf within acoustic range	Negative	1.42537	1.4	0.962963	0.962963	0.233454	0.11232	0.231775	0.109	19.673	6.85689	19.0965	6.82932	-15.2789	1.80233	-15.3283	1.6665									0.0599976	0.0109997	0.0599976	0.0109997	0.0616599	0.0111413	17.9788	5.31228	0.0659433	0.077534	0.0601571	0.0796484	0.027315	0.157791	0.95162	0.745483	5.99637	2.04615	-23.2741	1.7688	9.42099	1.54607
9032	Cow	Full (physical and visual) separation from calf within acoustic range	Negative	1.43172	1.4	0.962963	0.962963	0.590759	0.313648	0.571121	0.307999	8.92718	1.04992	8.94721	1.00469	-13.1956	1.55973	-13.1165	1.60705									0.0664555	0.0229856	0.0664555	0.0229856	0.0675675	0.0166797	15.1061	3.2275	0.0470265	0.0471403	0.0501806	0.0476949	0.00495384	0.722126	1.37928	1.41649	5	0	-23.3237	1.2425	9.92031	2.8355
9032	Cow	Full (physical and visual) separation from calf within acoustic range	Negative	1.48884	1.45	0.964286	0.964286	0.200254	0.1494	0.1946	0.142237	7.52986	2.21739	7.45662	2.35736	-14.2627	1.82196	-14.2694	1.64831									0.0721258	0.0349409	0.0721258	0.0349409	0.0724244	0.0301573	16.0425	4.21388	0.0731767	0.0508125	0.0690569	0.0514936	0.0204429	0.14161	0.655324	0.565089	7.456	0.556928	-23.1137	1.86626	10.0544	3.00305
9032	Cow	Full (physical and visual) separation from calf within acoustic range	Negative	1.49519	1.45	1	1	0.394886	0.094741	0.394886	0.094741	8.42595	3.91589	8.42595	3.91589	-13.396	1.62696	-13.396	1.62696									0.0646482	0.0186772	0.0646482	0.0186772	0.0646482	0.0186772	15.8355	6.0874	0.0951514	0.119907	0.0951514	0.119907	0.0229217	0.0773172	1.13763	1.11664	6.3468	0.647223	-24.1691	1.20291	8.78839	3.52098
9032	Cow	Full (physical and visual) separation from calf within acoustic range	Negative	1.50472	1.5	0.965517	0.965517	0.32185	0.0925583	0.327303	0.0904377	10.2104	4.17601	10.334	4.31217	-14.1558	0.470979	-14.1626	0.471185									0.0584345	0.0380692	0.0584345	0.0380692	0.0614347	0.0339852	12.7976	3.12228	0.047677	0.0781405	0.057273	0.0787837	0.0353957	0.122685	1.25848	1.30575	5.71429	0.790816	-21.6252	6.8415	10.0173	4.85278
9032	Cow	Full (physical and visual) separation from calf within acoustic range	Negative	1.56054	1.45	0.933333	1	0.409061	0.263673	0.409061	0.263673	6.72027	1.5972	6.72027	1.5972	-11.7726	1.60315	-11.7726	1.60315									0.0445135	0.0779699	0.0699545	0.0781545	0.0699545	0.0781545	13.9895	7.04709	0.0318375	0.0325077	0.0229791	0.0322236	0.00249067	0.0111228	0.456523	1.69617	5.71429	0	-24.711	1.1659	7.88565	1.58603
9032	Cow	Full (physical and visual) separation from calf within acoustic range	Negative	1.58102	1.55	0.966667	0.966667	0.391725	0.179139	0.390495	0.16609	8.39626	3.75461	8.26891	3.77897	-12.1296	2.59842	-12.1772	2.70649									0.0613238	0.0122173	0.0613238	0.0122173	0.0609981	0.011359	11.493	6.52132	0.0654759	0.0120506	0.0658903	0.0121321	0.000243884	0.00743162	1.07549	0.783128	5.71429	0.788177	-19.9642	6.91664	5.86278	2.31317
9032	Cow	Full (physical and visual) separation from calf within acoustic range	Negative	1.6095	1.6	1	1	0.397333	0.110888	0.397333	0.110888	8.66778	3.32829	8.66778	3.32829	-13.7732	0.875359	-13.7732	0.875359									0.0661588	0.0291064	0.0661588	0.0291064	0.0661588	0.0291064	14.1305	2.95209	0.0394974	0.0607572	0.0394974	0.0607572	0.00741041	0.614996	0.76875	0.45959	6.26512	1.17458	-24.5139	4.00999	10.091	3.41725
9032	Cow	Full (physical and visual) separation from calf within acoustic range	Negative	1.66347	1.65	1	1	0.354332	0.324435	0.354332	0.324435	12.9677	4.87358	12.9677	4.87358	-12.963	0.229685	-12.963	0.229685									0.0614119	0.00562351	0.0614119	0.00562351	0.0614119	0.00562351	15.5021	2.46874	0.0951611	0.0324098	0.0951611	0.0324098	0.0345101	0.328986	0.366233	0.443876	6.62525	0.71535	-27.6365	0.790259	9.22621	1.62353
9032	Cow	Full (physical and visual) separation from calf within acoustic range	Negative	1.67297	1.65	1	1	0.395284	0.22776	0.395284	0.22776	10.1838	7.70508	10.1838	7.70508	-12.8897	2.71187	-12.8897	2.71187									0.0537145	0.0264059	0.0537145	0.0264059	0.0537145	0.0264059	17.2815	6.37294	0.093253	0.0604111	0.093253	0.0604111	0.00507477	0.338123	1.17224	1.17501	7.5669	1.61337	-24.1366	4.01126	9.18763	2.42551
9032	Cow	Full (physical and visual) separation from calf within acoustic range	Negative	1.71107	1.7	1	1	0.41019	0.116673	0.41019	0.116673	14.3411	5.82603	14.3411	5.82603	-14.623	0.543122	-14.623	0.543122									0.0651127	0.0279955	0.0651127	0.0279955	0.0651127	0.0279955	17.9871	3.74468	0.113392	0.119507	0.113392	0.119507	0.00676056	0.190607	0.594849	0.882032	6.61922	1.11696	-26.0319	1.84398	11.5964	2.29505
9032	Cow	Full (physical and visual) separation from calf within acoustic range	Negative	1.73966	1.7	0.969697	0.969697	0.496033	0.357811	0.480679	0.364277	8.04708	1.05104	8.03512	1.13651	-13.9204	0.867351	-13.9739	0.828124									0.0658136	0.0142054	0.0658136	0.0142054	0.0660387	0.0138658	16.2434	3.7042	0.089463	0.10865	0.0881881	0.107426	0.0328056	0.587087	0.923007	0.42973	5	0	-23.2784	1.68553	10.8415	2.07901
9032	Cow	Full (physical and visual) separation from calf within acoustic range	Negative	1.77458	1.75	1	1	0.481365	0.241594	0.481365	0.241594	12.9933	5.79513	12.9933	5.79513	-13.594	1.69015	-13.594	1.69015									0.0637043	0.0424074	0.0637043	0.0424074	0.0637043	0.0424074	15.1203	7.64803	0.0688322	0.0565559	0.0688322	0.0565559	0.000437688	0.050943	1.11223	1.11746	5	0.9375	-22.4812	6.04752	8.48359	11.4353
9032	Cow	Full (physical and visual) separation from calf within acoustic range	Negative	1.8063	1.8	0.914286	0.914286	0.318789	0.262479	0.322382	0.267901	8.661	2.5075	8.53731	2.50989	-11.9551	0.666542	-11.9511	0.571903									0.0617747	0.043028	0.0617747	0.043028	0.0634857	0.0400104	14.3634	5.88438	0.146973	0.126967	0.148817	0.134778	0.00152524	0.0802752	1.1937	0.689934	5.3593	0.7725	-27.042	3.9524	9.25245	4.84249
9032	Cow	Physical reunion with calf	Positive	2.04075	1.95	0.307692	0.315789	0.587771	0.151447	0.745798	0.215094	4.11457	0	4.11457	0	-13.8504	0.247487	-13.5435	0.427946									0.0666958	0.0593398	0.0678567	0.0589084	0.0246917	0.0109748	11.6223	3.34206	0.0668612	0.0782779	0.140374	0.0352902	0.000427634	0.045774	0.461534	0.692642	5.2822	0.505603	-25.4456	0.0746526	6.16189	2.57391
9032	Cow	Full (physical and visual) separation from calf within acoustic range	Negative	2.04757	2	0.974359	0.974359	0.396928	0.19892	0.399348	0.190153	10.9671	7.37027	10.9413	7.63924	-14.7571	1.10652	-14.732	1.15492									0.0598495	0.0190636	0.0598495	0.0190636	0.0598382	0.0191884	16.7719	4.83357	0.107262	0.0863525	0.108329	0.0815182	0.00625231	0.0912788	0.994851	1.52349	7.59737	1.38349	-25.3354	2.96831	10.3326	1.76985
9018	Cow	Physical (but not visual) separation from calf	Negative	0.530272	0.5	1	1	0.56342	0.662876	0.56342	0.662876	8.65554	0	8.65554	0	-11.3339	5.31513	-11.3339	5.31513									0.0624811	0.00954885	0.0624811	0.00954885	0.0624811	0.00954885	14.8478	4.25524	0.144968	0.0228636	0.144968	0.0228636	0.0287366	0.880199			5	0	-2.10485	0.0021884	12.6709	1.72931
9018	Cow	Full (physical and visual) separation from calf within acoustic range	Negative	0.612313	0.6	0.818182	0.818182					0	0	0	0	0.128604	1.0779	-0.0604113	1.17965									0.0614631	0.00717957	0.0614631	0.00717957	0.0632257	0.00758879	12.4918	3.58028	0.0952544	0.0551924	0.0989028	0.0842111	0.0877919	0.422741	0.484414	1.432	5	0	-2.10261	0.0384082	11.5993	3.78811
9018	Cow	Physical (but not visual) separation from calf	Negative	0.731973	0.7	0.923077	0.923077	0.451429	0.149989	0.438241	0.144899	6.18253	0.772816	6.18253	0.193204	-12.9259	1.78101	-12.8523	1.5866									0.0653295	0.0136359	0.0653295	0.0136359	0.0656215	0.0156555	14.9154	3.22807	0.115737	0.0104287	0.115842	0.00983275	0.0499783	0.0881144	0.128917	0.0917933	6.66667	0	-11.8712	0.034172	9.71959	0.933812
9018	Cow	Physical (but not visual) separation from calf	Negative	0.860476	0.85	0.75	0.75	0.540205	0.470436	0.540205	0.331548	7.21295	0.601079	7.21295	0.120216	-10.1227	0.45532	-10.184	0.618844									0.0572818	0.0180929	0.0572818	0.0180929	0.0651106	0.0220356	16.6665	4.23509	0.165715	0.0419882	0.153825	0.0347443	0.0244916	0.485847	0.0673244	0.0583083	5	0	-12.9094	0.0685774	12.8672	2.36803
9018	Cow	Physical (but not visual) separation from calf	Negative	0.863447	0.85	1	1	0.604187	0.346056	0.604187	0.346056	8.41511	2.40432	8.41511	2.40432	-11.5196	3.35142	-11.5196	3.35142									0.0615882	0.00777913	0.0615882	0.00777913	0.0615882	0.00777913	19.2323	7.46769	0.238438	0.0540612	0.238438	0.0540612	0.0249418	0.16311	1.23734	1.04808	5	0	-12.9167	0.0948318	12.5636	1.87271
9018	Cow	Physical (but not visual) separation from calf	Negative	0.899569	0.85	1	1	0.464762	0.187679	0.464762	0.187679	9.61727	0.601079	9.61727	0.601079	-14.727	2.85086	-14.727	2.85086									0.0664493	0.0163084	0.0664493	0.0163084	0.0664493	0.0163084	13.7813	2.8415	0.153582	0.0277335	0.153582	0.0277335	0.0372159	0.527346	0.182716	0.223047	5	0	-12.9114	0.0678009	7.89778	2.48502
9018	Cow	Physical (but not visual) separation from calf	Negative	0.974603	0.95	0.944444	0.944444	0.467909	0.365383	0.457894	0.383882	8.21004	1.24105	8.14639	1.27287	-13.8898	2.91835	-14.2599	2.51347									0.0635006	0.0080272	0.0635006	0.0080272	0.0641898	0.0058326	15.8902	5.47961	0.112417	0.0317402	0.114309	0.0329275	0.0977202	0.170458	0.12264	0.0818243	5	0	-12.8974	0.0399879	12.572	1.58225
9018	Cow	Full (physical and visual) separation from calf within acoustic range	Negative	0.978549	0.95	0.833333	0.833333					0	0	0	0	1.34056	0.635917	1.4335	0.472743									0.0659897	0.0249727	0.0659897	0.0249727	0.0729191	0.0224731	13.8562	3.06819	0.234893	0.08871	0.211561	0.0840859	0.0101665	0.0749131	0.241401	0.312852	5	0	-12.8034	0.180289	9.98015	2.77653
9018	Cow	Physical (but not visual) separation from calf	Negative	0.979524	0.95	1	1	0.664188	0.243008	0.664188	0.243008	6.93716	1.24105	6.93716	1.24105	-13.0832	1.08658	-13.0832	1.08658									0.0639496	0.00814601	0.0639496	0.00814601	0.0639496	0.00814601	13.7367	3.58512	0.105927	0.0140326	0.105927	0.0140326	0.125639	0.219687	0.159945	0.197179	5	0	-12.9282	0.0603883	7.83857	1.88274
9018	Cow	Physical (but not visual) separation from calf	Negative	1.00662	1	1	1	0.561974	0.233734	0.561974	0.233734	8.65554	0	8.65554	0	-12.5142	3.58215	-12.5142	3.58215									0.0627877	0.0098743	0.0627877	0.0098743	0.0627877	0.0098743	12.8013	5.82035	0.21033	0.0198408	0.21033	0.0198408	0.563854	0.861465	0.582527	0.126353	5	0	-12.8859	0.280703	8.7347	1.86864
9018	Cow	Full (physical and visual) separation from calf within acoustic range	Negative	1.04027	1	0.947368	0.947368	1	0	1	0	0	0	0	0	-0.20581	0.255643	-0.232626	0.275754									0.0630534	0.0126171	0.0630534	0.0126171	0.063514	0.0106374	11.3483	3.64225	0.104114	0.012883	0.105275	0.0106252	0.000147747	0.000128511	8.4141	4.02369	5	0	-9.38322	6.20849	6.52396	2.5578
9018	Cow	Physical (but not visual) separation from calf	Negative	1.05721	1.05	0.8	0.8	0.556255	0.134083	0.577544	0.0906657	7.86868	3.13481	6.62625	3.04361	-13.0204	1.87738	-12.236	1.88903									0.0638566	0.0187396	0.0638566	0.0187396	0.0682492	0.0128008	11.604	3.13021	0.0861899	0.0138016	0.0846918	0.00801574	0.0298837	0.78918	0.775661	0	6	0	-25.6618	0.906562	7.23512	1.41892
9018	Cow	Full (physical and visual) separation from calf within acoustic range	Negative	1.07617	1.05	1	1	1	0	1	0	0	0	0	0	0.274122	1.17546	0.274122	1.17546									0.0568599	0.01888	0.0568599	0.01888	0.0568599	0.01888	21.8298	2.09865	0.105509	0.0202452	0.105509	0.0202452	0.000887821	0.996851	0.0648114	0.0329641	6	0	-25.2518	0.231629	7.47764	0.900885
9018	Cow	Physical (but not visual) separation from calf	Negative	1.07946	1.05	1	1	0.590058	0.343713	0.590058	0.343713	7.16297	1.04752	7.16297	1.04752	-10.5912	2.97485	-10.5912	2.97485									0.062374	0.0328794	0.062374	0.0328794	0.062374	0.0328794	17.8727	4.1855	0.194406	0.0157776	0.194406	0.0157776	0.0152782	0.937905	0.0633063	0.0417445	7.42105	1.36842	-25.7084	0.738028	11.8043	2.2014
9018	Cow	Full (physical and visual) separation from calf within acoustic range	Negative	1.09354	1.05	0.95	0.95					0	0	0	0	0.779931	0.35336	0.816736	0.328506									0.0656087	0.0114262	0.0656087	0.0114262	0.0660351	0.00890144	18.5594	5.71086	0.153456	0.0140084	0.153783	0.0136471	0.266295	0.688045	0.283671	0.0516805	7.47368	1.21053	-21.882	1.59746	11.343	2.07516
9018	Cow	Visual (but not physical) reunion with calf	Positive	1.09862	1.05	1	1	0.191002	0.234117	0.191002	0.234117	15.2091	6.24159	15.2091	6.24159	-15.4422	1.12548	-15.4422	1.12548									0.0671595	0.0182916	0.0671595	0.0182916	0.0671595	0.0182916	18.4432	10.393	0.0530008	0.0339167	0.0530008	0.0339167	0.0152953	0.571237	0.425587	0.8566	6	0.5	-21.3229	0.397766	12.8142	1.19091
9018	Cow	Full (physical and visual) separation from calf within acoustic range	Negative	1.10812	1.1	0.952381	0.952381	0.551003	0.228377	0.528374	0.239274	15.0576	6.3614	15.5192	5.52571	-12.8052	1.1148	-12.8642	1.10781									0.0572167	0.0289486	0.0572167	0.0289486	0.0575747	0.031015	10.329	5.48383	0.0278021	0.00822102	0.0279586	0.00962975	0.000713528	0.0217949	2.84139	4.48768	6	0	-16.8035	1.10817	6.58916	13.9859
9018	Cow	Physical (but not visual) separation from calf	Negative	1.1441	1.1	0.857143	0.857143	0.617873	0.232873	0.597306	0.290089	7.65802	0.590196	7.79268	0.485218	-10.6665	0.815847	-10.6495	0.0933367									0.0613668	0.0212737	0.0613668	0.0212737	0.0592476	0.0136433	15.1372	4.34664	0.0975414	0.0229843	0.10171	0.0278104	0.00552219	0.0121301	4.29278	2.06382	7.45	1.825	-20.438	7.65754	5.76893	2.25119
9018	Cow	Physical (but not visual) separation from calf	Negative	1.14848	1.1	1	1	0.438648	0.149409	0.438648	0.149409	6.31133	2.52453	6.31133	2.52453	-12.9693	1.1741	-12.9693	1.1741									0.0679777	0.0276223	0.0679777	0.0276223	0.0679777	0.0276223	12.4568	1.96331	0.118613	0.038477	0.118613	0.038477	0.134263	0.366796	0.215858	0.144057	6	0	-20.8716	1.20392	7.49147	3.13626
9018	Cow	Physical (but not visual) separation from calf	Negative	1.15553	1.15	1	1	0.575833	0.317958	0.575833	0.317958	6.84751	1.89096	6.84751	1.89096	-11.0733	1.81894	-11.0733	1.81894									0.0686305	0.0302186	0.0686305	0.0302186	0.0686305	0.0302186	11.2016	3.97659	0.0828776	0.0149777	0.0828776	0.0149777	0.0020633	0.00645925	3.04946	3.7259	6	0.5	-15.1149	9.9379	6.18043	2.67417
9018	Cow	Full (physical and visual) separation from calf within acoustic range	Negative	1.18	1.15	0.863636	0.863636	1	0	1	0	0	0	0	0	-0.162215	0.850521	-0.0322628	0.782506									0.0593226	0.0206437	0.0593226	0.0206437	0.0699106	0.0197057	11.6728	3.47834	0.127887	0.0506425	0.113237	0.0371102	0.0151195	0.911084	0.44245	0.202312	6	0.714286	-19.5241	2.64693	9.70335	2.54728
9018	Cow	Full (physical and visual) separation from calf within acoustic range	Negative	1.26615	0.9	0.708333	1	0.484662	0.280662	0.484662	0.280662	6.5049	5.52869	6.5049	5.52869	-13.2304	0.527324	-13.2304	0.527324									0.0496663	0.0825731	0.0862774	0.0616776	0.0862774	0.0616776	10.0576	1.47418	0.0512674	0.0651985	0.0379289	0.0288136	0.01087	0.0689754	2.10119	0.557639	5	0	-18.9845	3.99562	6.74198	10.1613
9018	Cow	Full (physical and visual) separation from calf within acoustic range	Negative	1.28313	1.25	0.958333	0.958333	1	0	1	0	0	0	0	0	1.27075	0.624438	1.29463	0.565426									0.0678354	0.0224836	0.0678354	0.0224836	0.0678884	0.0184941	10.8982	2.39328	0.0563862	0.00677964	0.0563854	0.00467222	0.0105786	0.0162239	0.257553	0.394422	5	0	-23.3575	0.63154	4.98753	3.28773
9018	Cow	Full (physical and visual) separation from calf within acoustic range	Negative	1.34692	0.95	0.64	0.888889	0.453328	0.102397	0.438699	0.0919481	6.5049	0	6.5049	0	-13.1463	0.695235	-13.0721	0.595247									0.0701561	0.0751214	0.0867381	0.0514764	0.0898679	0.0646863	10.3189	3.30254	0.0342972	0.0395174	0.025852	0.0190408	0.00977683	0.35766	1.24308	0.454451	5	0	-13.7631	1.34517	10.2577	4.98277
9018	Cow	Full (physical and visual) separation from calf within acoustic range	Negative	1.37306	1.35	0.884615	0.884615	1	0	1	0	0	0	0	0	1.31283	0.76288	1.38582	0.660158									0.0742646	0.0356267	0.0742646	0.0356267	0.0772358	0.0301231	18.4923	7.7004	0.115349	0.0143963	0.114773	0.0125086	0.0206957	0.0303665	0.210738	0.207232	5	1.13333	-23.1968	0.531676	11.9548	1.5395
9018	Cow	Full (physical and visual) separation from calf within acoustic range	Negative	1.39059	1.35	1	1	0.532805	0.273423	0.532805	0.273423	10.976	4.72769	10.976	4.72769	-13.0015	0.34171	-13.0015	0.34171									0.0683626	0.0553844	0.0683626	0.0553844	0.0683626	0.0553844	9.6972	3.19061	0.0288413	0.0284768	0.0288413	0.0284768	0.00299663	0.061494	2.26462	1.15328	5	0	-15.135	10.5143	7.01468	6.11712
9018	Cow	Full (physical and visual) separation from calf within acoustic range	Negative	1.40447	1.2	0.851852	1	0.370148	0.163801	0.370148	0.163801	12.1262	3.67436	12.1262	3.67436	-16.0072	2.24072	-16.0072	2.24072									0.0692989	0.0645591	0.0733291	0.0491472	0.0733291	0.0491472	9.69327	3.28701	0.0224787	0.0309671	0.0187813	0.0109949	0.00223594	0.0156041	1.17116	0.952161	5	0	-17.8771	2.02018	9.01998	5.12926
9018	Cow	Full (physical and visual) separation from calf within acoustic range	Negative	1.42209	1.3	0.888889	0.96	0.309862	0.150454	0.309131	0.151436	16.0592	11.2585	16.3484	11.8214	-14.4374	0.679789	-14.3595	0.691864									0.0713822	0.0512444	0.0719417	0.0398095	0.074975	0.0386322	10.785	4.19523	0.0234953	0.0203841	0.0216898	0.0153872	0.0116928	0.0254086	2.58073	2.36214	5	0	-16.442	5.3747	8.6846	7.21483
9018	Cow	Full (physical and visual) separation from calf within acoustic range	Negative	1.47206	1.15	0.75	0.954545	0.239271	0.142305	0.229979	0.128294	9.83345	2.73002	10.0394	2.7221	-15.4546	0.95305	-15.3925	0.957402									0.0737483	0.0576574	0.0779641	0.0112376	0.0785746	0.00956596	9.52441	3.2589	0.0309044	0.0301332	0.0274176	0.0101749	0.0199329	0.234987	1.36944	0.397439	5.71429	0	-13.0932	0.36069	15.3625	7.40837
9018	Cow	Full (physical and visual) separation from calf within acoustic range	Negative	1.47755	1.05	0.642857	0.9	0.218222	0.189272	0.191057	0.15381	11.9498	1.84343	12.118	1.23136	-14.098	0.759807	-14.1383	0.37982									0.04879	0.113039	0.0846734	0.0910619	0.104735	0.0849235	9.16141	2.37439	0.0401116	0.0538765	0.0256536	0.0174477	0.000692846	0.0132153	1.19675	1.01891	5.78741	0.694666	-16.1668	0.530231	10.2493	6.45789
9018	Cow	Visual (but not physical) reunion with calf	Positive	1.51873	1.35	0.862069	0.961538	0.614096	0.133777	0.618431	0.0977527	5.81372	0	5.81372	0	-12.1085	0.369307	-12.0973	0.400528									0.0734421	0.061046	0.0751082	0.0483499	0.076525	0.0524641	7.72047	4.34399	0.0403124	0.0326379	0.0389922	0.0242799	0.00188702	0.172126	1.53042	0.639709	6.01731	0.606053	-19.1466	1.60962	6.32281	6.42135
9018	Cow	Full (physical and visual) separation from calf within acoustic range	Negative	1.5324	1.2	0.758621	1	0.138323	0.128509	0.132917	0.129936	9.79622	3.36852	10.0746	3.4403	-14.7288	2.07738	-14.8499	2.18871									0.0701488	0.0880485	0.082342	0.0424416	0.082342	0.0424416	9.47748	2.45221	0.0299555	0.0692854	0.0285188	0.0064946	0.00139048	0.0138351	2.2833	2.51813	5.71429	0	-13.8277	0.715263	13.2822	4.87665
9018	Cow	Full (physical and visual) separation from calf within acoustic range	Negative	1.54195	1.4	0.931034	1	0.237632	0.162451	0.237632	0.162451	11.7655	5.08973	11.7655	5.08973	-15.4725	0.494532	-15.4725	0.494532									0.0680263	0.0526587	0.0722092	0.041534	0.0722092	0.041534	10.101	4.32069	0.0202551	0.0118916	0.0193176	0.0104736	0.00201541	0.0206009	0.801446	1.03412	5.71429	0.867347	-15.6264	4.82981	9.21285	6.43575
9018	Cow	Full (physical and visual) separation from calf within acoustic range	Negative	1.54472	0.9	0.586207	1	0.366899	0.149839	0.366899	0.149839	16.3163	1.99317	16.3163	1.99317	-15.3893	1.01449	-15.3893	1.01449									0.0605848	0.089209	0.101848	0.0214938	0.101848	0.0214938	9.95106	1.77288	0.0486416	0.0671358	0.0254963	0.0128491	0.0162623	0.129785	0.438431	0.105035	5.71429	0	-15.6575	3.09535	13.5324	2.82389
9018	Cow	Full (physical and visual) separation from calf within acoustic range	Negative	1.56476	1.45	0.833333	0.892857	0.379707	0.150069	0.365436	0.153741	11.2397	2.79787	11.1329	2.50063	-12.0588	0.847394	-11.9427	0.694215									0.0644416	0.0606787	0.0657419	0.0555401	0.0658649	0.0507308	11.1007	5.4711	0.0358721	0.0486402	0.0283768	0.0338194	0.000837236	0.0306782	1.52832	0.814391	6.69951	1.87192	-19.4037	6.87981	3.71116	4.38763
9018	Cow	Full (physical and visual) separation from calf within acoustic range	Negative	1.61283	1.4	0.709677	0.814815	0.430181	0.335545	0.374236	0.343832	11.4834	3.22128	11.7717	3.54001	-15.1544	2.73919	-15.2102	1.87206									0.0360334	0.07849	0.0374868	0.0792794	0.0803726	0.0796746	11.2008	4.47926	0.0598489	0.0591433	0.0342036	0.0395937	0.00106377	0.0144684	1.81698	1.23818	6.5623	0.840718	-22.6965	4.32257	6.24843	6.74807
9018	Cow	Physical (but not visual) separation from calf	Negative	1.62494	1.4	0.83871	0.962963	0.207265	0.190395	0.20944	0.190755	10.1434	3.34519	10.5336	3.40771	-13.2872	1.13383	-13.3218	0.987395									0.0696805	0.0678719	0.078567	0.0499873	0.0837636	0.0520843	10.6953	2.38516	0.0227893	0.0221618	0.0207519	0.0173423	0.00811099	0.121052	0.498199	0.40143	5.71429	0	-15.8623	3.77261	16.5174	17.5287
9018	Cow	Full (physical and visual) separation from calf within acoustic range	Negative	1.62893	1.15	0.709677	1	0.180169	0.264807	0.180169	0.264807	7.28002	1.79747	7.28002	1.79747	-14.0302	2.25209	-14.0302	2.25209									0.0584183	0.0622841	0.0682064	0.0540483	0.0682064	0.0540483	10.5007	2.84916	0.0326471	0.0365305	0.0311664	0.0129803	0.00786157	0.213942	0.980678	1.35361	7.03	1.46017	-21.1816	3.6789	9.95564	4.00697
9018	Cow	Full (physical and visual) separation from calf within acoustic range	Negative	1.64404	1.6	1	1	0.308498	0.263569	0.308498	0.263569	15.7125	9.279	15.7125	9.279	-13.9778	1.71085	-13.9778	1.71085									0.0767365	0.0658021	0.0767365	0.0658021	0.0767365	0.0658021	9.56201	4.29196	0.027761	0.0294292	0.027761	0.0294292	0.000441174	0.0223732	1.10415	1.5784	5.71429	0	-16.3134	3.81854	5.93423	3.07721
9018	Cow	Full (physical and visual) separation from calf within acoustic range	Negative	1.65868	1.55	0.9375	1	0.378246	0.367331	0.378246	0.367331	11.5886	2.65591	11.5886	2.65591	-14.8208	1.8928	-14.8208	1.8928									0.0650369	0.0179045	0.0656264	0.0166456	0.0656264	0.0166456	10.939	2.21973	0.0284396	0.0124231	0.0282564	0.0116177	0.0094243	0.152807	1.16593	1.23362	5.49985	1.27103	-18.9613	6.38359	11.0942	6.95347
9018	Cow	Full (physical and visual) separation from calf within acoustic range	Negative	1.69551	1.65	0.9375	0.9375	1	0	1	0	0	0	0	0	-1.45072	0.297749	-1.44116	0.380088									0.061381	0.00989213	0.061381	0.00989213	0.0620149	0.00989936	15.9476	3.45372	0.112901	0.0109578	0.112259	0.00948662	0.242697	0.810484	0.0510029	0.0327347	5.20266	0.503749	-27.2198	0.931681	8.46545	2.08897
9018	Cow	Full (physical and visual) separation from calf within acoustic range	Negative	1.69868	1.5	0.875	0.965517	0.459769	0.200064	0.464627	0.202442	9.35088	3.26754	9.38431	3.36443	-12.3654	0.464413	-12.3833	0.48402									0.0667887	0.0667578	0.0740398	0.0367829	0.076637	0.0401966	9.96062	4.53825	0.0312623	0.0291283	0.0307335	0.0151118	0.00373699	0.0214625	1.54552	1.60298	6.48024	1.5683	-22.7364	3.01589	7.6654	4.65005
9018	Cow	Physical (but not visual) separation from calf	Negative	1.70356	1.7	1	1	0.456412	0.354207	0.456412	0.354207	6.62146	0.818228	6.62146	0.818228	-14.6672	2.25579	-14.6672	2.25579									0.0673086	0.0127906	0.0673086	0.0127906	0.0673086	0.0127906	10.4402	2.60328	0.162211	0.0431413	0.162211	0.0431413	0.0121558	0.0248346	0.176902	0.164348	5.23847	0.647267	-22.835	2.08661	5.39535	3.20335
9018	Cow	Full (physical and visual) separation from calf within acoustic range	Negative	1.72671	1.3	0.757576	1	0.331365	0.103863	0.331365	0.103863	10.5041	4.07028	10.5041	4.07028	-14.325	2.01529	-14.325	2.01529									0.076259	0.0667428	0.0800655	0.0189503	0.0800655	0.0189503	9.23295	2.19967	0.0242095	0.0275248	0.0232081	0.00343754	0.0284169	0.144571	1.5918	1.40447	5.57125	0.502284	-16.2288	0.312054	12.3185	6.14958
9018	Cow	Full (physical and visual) separation from calf within acoustic range	Negative	1.75719	1.45	0.823529	1	0.218532	0.0889963	0.218532	0.0889963	10.0743	2.38976	10.0743	2.38976	-13.4345	0.982624	-13.4345	0.982624									0.0533904	0.0741073	0.0734683	0.0745895	0.0734683	0.0745895	9.03635	1.97658	0.0402812	0.0851929	0.0320115	0.081015	0.00202523	0.0222104	0.990703	0.589497	5	0	-21.682	5.6746	7.90641	6.6346
9018	Cow	Physical (but not visual) separation from calf	Negative	1.7717	1.2	0.676471	1	0.242555	0.168176	0.242555	0.168176	8.92798	2.69565	8.92798	2.69565	-12.7164	2.71868	-12.7164	2.71868									0.0782856	0.0918767	0.0946014	0.0297789	0.0946014	0.0297789	10.2638	2.52213	0.047526	0.0809315	0.0419173	0.00959356	0.00193333	0.076608	0.843245	0.470957	5	0	-17.9966	4.36306	13.4369	8.0613
9018	Cow	Physical reunion with calf	Positive	1.77998	1.45	0.823529	1	0.283125	0.139689	0.283125	0.139689	10.0296	2.02517	10.0296	2.02517	-13.7257	1.50579	-13.7257	1.50579									0.0681216	0.0696399	0.0721672	0.0310171	0.0721672	0.0310171	9.61276	3.96639	0.0401502	0.0207071	0.0389817	0.00976633	0.00241842	0.119859	0.802889	0.559561	5	0	-15.0824	1.24015	11.1839	2.91676
9018	Cow	Full (physical and visual) separation from calf within acoustic range	Negative	1.78156	1.4	0.764706	0.962963	0.311389	0.0804895	0.31082	0.0798481	10.7662	5.64142	10.5535	5.46921	-14.1019	0.754041	-14.0886	0.724986									0.0644686	0.0574941	0.0723424	0.036927	0.0733949	0.0363308	10.3965	2.06365	0.0458362	0.0172026	0.0436623	0.00838497	0.0157732	0.075671	0.527745	0.251296	5	0	-15.8094	1.49923	12.3888	6.50461
9018	Cow	Full (physical and visual) separation from calf within acoustic range	Negative	1.79404	1.75	1	1.09677	0.221022	0.12191	0.221022	0.12191	11.4314	5.8131	11.4314	5.8131	-13.4366	1.29297	-13.4366	1.29297									0.0731257	0.0419883	0.0733081	0.0260297	0.0731257	0.0419883	10.7078	4.48481	0.0226685	0.0204779	0.0226685	0.0204779	0.000701072	0.00865565	1.64151	1.49755	5	0	-19.3405	7.77375	5.06929	3.40154
9018	Cow	Full (physical and visual) separation from calf within acoustic range	Negative	1.80347	1.7	0.942857	1	0.179349	0.142309	0.179349	0.142309	9.51133	6.52343	9.51133	6.52343	-14.9066	2.75191	-14.9066	2.75191									0.0673192	0.0197921	0.0682637	0.0179892	0.0682637	0.0179892	10.6967	4.29036	0.0287688	0.00617709	0.0286626	0.00518692	0.00468821	0.0266746	1.04009	0.909602	5	0.18926	-23.1441	1.53171	8.74561	8.57309
9018	Cow	Full (physical and visual) separation from calf within acoustic range	Negative	1.84617	1.4	0.742857	0.962963	0.255644	0.144087	0.25773	0.145745	9.16387	4.34093	9.20652	4.38909	-13.4987	0.664338	-13.4871	0.675217									0.0637274	0.0822864	0.0844508	0.0542461	0.0832807	0.0578614	10.8585	2.89169	0.0371534	0.0552026	0.0335323	0.0193924	0.000739114	0.0629093	1.94322	1.66771	5.22589	0.825352	-18.3311	8.36257	10.1705	6.31879
9018	Cow	Full (physical and visual) separation from calf within acoustic range	Negative	1.8463	1.65	0.885714	0.96875	0.473899	0.216016	0.469246	0.215668	10.2131	2.13264	10.245	2.17102	-14.2308	0.574994	-14.2472	0.592757									0.0711041	0.0443657	0.0741339	0.0251436	0.0749693	0.0248839	10.7034	3.16777	0.0332533	0.0151032	0.0332344	0.0102308	0.0145498	0.113119	2.22579	1.08345	5	0	-19.1701	5.07998	11.6497	6.0239
9018	Cow	Full (physical and visual) separation from calf within acoustic range	Negative	1.89569	1.1	0.583333	1	0.325324	0.29202	0.325324	0.29202	6.5049	3.54245	6.5049	3.54245	-15.5039	4.23563	-15.5039	4.23563									0.0347894	0.0254287	0.0442776	0.0788459	0.0442776	0.0788459	10.8207	1.47472	0.0794246	0.0360905	0.0718414	0.0413432	0.00211185	0.0188492	1.18689	0.62044	5	0	-20.4898	5.50975	7.93597	7.15571
9018	Cow	Full (physical and visual) separation from calf within acoustic range	Negative	1.94283	1.5	0.783784	1	0.316919	0.25168	0.316919	0.25168	8.62096	5.7928	8.62096	5.7928	-14.7338	0.477546	-14.7338	0.477546									0.0789674	0.0683987	0.0826095	0.0213968	0.0826095	0.0213968	10.1056	4.23639	0.0250778	0.0558643	0.0240521	0.0070471	0.00402886	0.147372	2.34188	1.85025	5.38831	0.970784	-15.0807	3.69675	12.1066	6.75585
9018	Cow	Physical reunion with calf	Positive	1.99639	1.95	0.973684	0.973684	0.588068	0.266498	0.595278	0.278723	12.2945	8.51245	11.8124	8.62028	-13.4945	0.350596	-13.4953	0.362692									0.0616286	0.0095648	0.0616286	0.0095648	0.0620132	0.00947516	17.5803	5.22375	0.103104	0.0210167	0.103416	0.0225639	0.0152185	0.597035	0.111054	0.087856	6.41892	1.27816	-27.3413	1.66762	9.68425	2.1682
9018	Cow	Full (physical and visual) separation from calf within acoustic range	Negative	2.00698	1.75	0.871795	1	0.293202	0.247834	0.293202	0.247834	12.1192	1.96798	12.1192	1.96798	-14.7094	1.62508	-14.7094	1.62508									0.0689117	0.0107797	0.0712719	0.00701397	0.0712719	0.00701397	9.91178	1.87709	0.0247688	0.00612888	0.0240653	0.0029423	0.00500728	0.164742	1.28081	0.818221	5	0	-13.842	1.44882	18.4655	7.20784
9018	Cow	Full (physical and visual) separation from calf within acoustic range	Negative	2.05075	1.5	0.725	1	0.231786	0.174292	0.231786	0.174292	10.1201	3.80698	10.1201	3.80698	-15.6379	0.95645	-15.6379	0.95645									0.0401796	0.0992997	0.0878404	0.0986265	0.0878404	0.0986265	8.58284	3.19126	0.066752	0.107461	0.0410574	0.0475694	0.00119937	0.0176733	1.95689	1.14042	5.60704	1.53863	-16.8457	7.79317	7.11975	8.51487
9018	Cow	Full (physical and visual) separation from calf within acoustic range	Negative	2.07551	2.05	1	1	0.48152	0.369187	0.48152	0.369187	6.5049	4.65868	6.5049	4.65868	-12.7792	1.68825	-12.7792	1.68825									0.0723563	0.0481188	0.0723563	0.0481188	0.0723563	0.0481188	16.8475	8.66633	0.0304881	0.016109	0.0304881	0.016109	0.000500179	0.00527476	0.36302	0.339226	5.49525	1.00507	-23.0976	2.65878	10.5062	3.24476
9018	Cow	Full (physical and visual) separation from calf within acoustic range	Negative	2.09592	1.8	0.875	1	0.325699	0.302065	0.325699	0.302065	7.53172	1.01619	7.53172	1.01619	-13.4172	0.852831	-13.4172	0.852831									0.0734666	0.0733156	0.0820328	0.064202	0.0820328	0.064202	11.2093	5.73775	0.0246046	0.0177573	0.0219004	0.0117842	0.000691559	0.00940634	0.660705	1.67393	5	0	-16.3477	0.880688	10.0428	9.25207
9018	Cow	Full (physical and visual) separation from calf within acoustic range	Negative	2.16755	1.95	0.857143	0.947368	0.236894	0.115752	0.240172	0.124911	10.1519	1.9817	10.2524	1.78476	-13.4596	1.79425	-13.4099	1.69236									0.0765485	0.0366845	0.0779367	0.0226201	0.0783815	0.0117563	9.45211	3.45206	0.0317534	0.0196216	0.0306857	0.0104796	0.00179558	0.0155301	0.845972	0.488005	5	0	-16.1797	5.97369	12.5127	8.20441
9018	Cow	Full (physical and visual) separation from calf within acoustic range	Negative	2.19438	1.85	0.857143	1	0.501115	0.122457	0.501115	0.122457	8.67499	1.00176	8.67499	1.00176	-12.8843	1.75294	-12.8843	1.75294									0.0695053	0.0702637	0.08173	0.0602332	0.08173	0.0602332	10.2645	2.18561	0.0325047	0.0653686	0.0308883	0.0308488	0.00340998	0.0133088	2.36172	0.509184	5	0	-12.2966	5.76879	13.096	12.7327
9018	Cow	Full (physical and visual) separation from calf within acoustic range	Negative	2.23853	2.1	0.953488	1	0.219447	0.237929	0.219447	0.237929	6.5049	2.00005	6.5049	2.00005	-15.0293	1.87243	-15.0293	1.87243									0.0688989	0.0388631	0.0708157	0.0314915	0.0708157	0.0314915	9.27149	3.87965	0.0407732	0.0114703	0.0398528	0.0112476	0.001665	0.00988075	1.87838	1.34513	5	0	-14.6909	2.83254	8.21977	7.12833
9018	Cow	Full (physical and visual) separation from calf within acoustic range	Negative	2.41891	2.05	0.595745	0.7	0.309466	0.0833174	0.301454	0.111309	11.9182	3.99215	10.5036	4.48143	-14.7912	1.51165	-15.0757	1.12667									0.030185	0.0842395	0.0810892	0.0857958	0.0357663	0.0766066	10.881	1.83519	0.0463376	0.0501786	0.0387307	0.0480191	0.000295465	0.00214229	1.24904	1.55269	5.98366	2.98931	-17.9405	10.2038	8.42261	11.4746
9016	Cow	Full (physical and visual) separation from calf within acoustic range	Negative	1.08052	1.05	1	1	1	0	1	0	0	0	0	0	1.48964	0.331288	1.48964	0.331288									0.0643805	0.0111558	0.0643805	0.0111558	0.0643805	0.0111558	20.0277	6.49904	0.0992398	0.0105109	0.0992398	0.0105109	0.11212	0.565476	0.398599	0.444663	7	2	-25.9147	1.70442	9.19132	2.07341
9016	Cow	Full (physical and visual) separation from calf within acoustic range	Negative	1.25921	1.25	0.916667	0.916667	1	0	1	0	0	0	0	0	0.387864	0.41398	0.410407	0.327762									0.0635242	0.00986637	0.0635242	0.00986637	0.0642809	0.0080779	13.041	5.26099	0.110374	0.00570566	0.110374	0.0063678	0.00197848	0.0658936	0.65061	0.414652	5	0	-18.5523	7.33397	9.14894	1.0406
9016	Cow	Visual (but not physical) reunion with calf	Positive	1.47603	1.45	1	1	0.737065	0.156487	0.737065	0.156487	5.19093	2.43311	5.19093	2.43311	-11.3461	0.902275	-11.3461	0.902275									0.0632601	0.01721	0.0632601	0.01721	0.0632601	0.01721	8.67679	2.24039	0.160252	0.081449	0.160252	0.081449	0.00503433	0.254244	0.887652	0.519891	5.71429	0	-16.8388	1.18621	9.72659	4.1111
9016	Cow	Full (physical and visual) separation from calf within acoustic range	Negative	1.49853	1.05	0.678571	0.95	0.412926	0.0800431	0.422371	0.079167	7.67943	2.84134	7.89298	2.84332	-12.1013	0.324658	-12.1031	0.324171									0.0358821	0.0995899	0.0918063	0.0941772	0.091637	0.0953221	10.1122	1.48723	0.0617499	0.0505212	0.0434625	0.0369442	0.00684149	0.0395524	0.767405	0.505982	5.71429	0	-22.8549	0.517381	3.22607	2.07084
9016	Cow	Physical (but not visual) separation from calf	Negative	1.50005	1.25	0.689655	0.833333	0.327049	0.159562	0.342192	0.183479	12.9207	1.09561	12.974	0.772559	-16.0824	1.6839	-16.1834	1.25403									0.0298167	0.108599	0.044684	0.103524	0.0693722	0.107898	9.25408	1.40867	0.0562131	0.0326887	0.0375728	0.0244538	0.000778198	0.00318252	0.580675	0.377518	5.71429	0	-15.7257	1.36528	1.98632	6.84362
9016	Cow	Full (physical and visual) separation from calf within acoustic range	Negative	1.67032	1.65	0.96875	0.96875	1	0	1	0	0	0	0	0	1.19145	0.307428	1.1926	0.221344									0.0616854	0.00804157	0.0616854	0.00804157	0.0619011	0.00756887	23.2314	4.20649	0.103194	0.0143447	0.103094	0.0132387	0.0733934	0.193511	0.0746582	0.0934125	5	0.111513	-28.178	0.451273	5.92976	0.974147
7516	Cow	Physical (but not visual) separation from calf	Negative	0.880612	0.85	0.8125	0.8125	0.266721	0.168176	0.297416	0.220293	11.7891	4.41769	10.7675	5.03065	-16.5331	1.32825	-16.7358	0.641088									0.0620203	0.0440253	0.0620203	0.0440253	0.0646433	0.036709	15.4345	5.86585	0.0406225	0.0676474	0.0298342	0.0415242	0.0675913	0.668716	0.628811	0	5	0	-12.9153	0.0365647	8.712	1.72916
7516	Cow	Full (physical and visual) separation from calf within acoustic range	Negative	0.957959	0.95	0.888889	0.888889	1	0	1	0	0	0	0	0	-0.959704	1.26897	-1.10232	1.07194									0.0627347	0.00632256	0.0627347	0.00632256	0.0627347	0.00706547	7.56146	3.97359	0.366855	0.0540692	0.35753	0.0558079	8.39301e-05	0.000715248	1.18553	2.71073	5	0	-12.0477	3.96712	6.32746	6.78689
7516	Cow	Full (physical and visual) separation from calf within acoustic range	Negative	1.02385	0.75	0.736842	1	0.316117	0.212711	0.316117	0.212711	8.05369	0	8.05369	0	-16.7931	2.05994	-16.7931	2.05994									0.0746732	0.0866349	0.090089	0.0408066	0.090089	0.0408066	15.401	5.12219	0.0253209	0.0412028	0.0232064	0.00477179	0.00507729	0.257569	0.326091	0.923657	5	0	-12.8264	0.0712582	6.23471	3.95952
7516	Cow	Full (physical and visual) separation from calf within acoustic range	Negative	1.06683	1.05	0.9	0.9	1	0	1	0	0	0	0	0	-0.0420142	0.422616	-0.0100721	0.231864									0.0630593	0.0162724	0.0630593	0.0162724	0.0621705	0.0157144	11.0717	2.52902	0.0866848	0.00694524	0.0866848	0.00570052	0.0377046	0.183988	0.675982	0.511839	6	0	-17.8166	7.91627	8.83426	1.87281
7516	Cow	Full (physical and visual) separation from calf within acoustic range	Negative	1.08283	1	0.9	0.947368	0.58307	0.199831	0.565846	0.19264	9.36228	2.77513	9.42742	2.8529	-13.492	2.77098	-13.2965	2.53769									0.076226	0.0521109	0.0767831	0.0467088	0.0769663	0.0489283	14.9519	9.13243	0.0353131	0.0945889	0.0353131	0.0875979	0.0880611	0.427834	1.45702	2.51107	6.57895	1.23684	-22.9217	2.40884	5.80656	2.44572
7516	Cow	Full (physical and visual) separation from calf within acoustic range	Negative	1.22902	1.2	0.73913	0.73913	0.267891	0.452809	0.155758	0.228869	6.7651	0	6.7651	0	-15.8652	3.17019	-16.8651	1.51809									0.062898	0.0551391	0.062898	0.0551391	0.0730878	0.0369822	14.899	9.20958	0.0495109	0.0324899	0.025104	0.0264588	0.00672226	0.165729	0.752689	0.607169	8	0.545455	-24.4407	1.44388	6.93712	4.80698
7516	Cow	Full (physical and visual) separation from calf within acoustic range	Negative	1.25413	1.25	0.916667	0.916667	0.860123	0.125649	0.841643	0.125416	9.92493	5.30634	9.44816	4.69924	-12.9516	0.623867	-12.9254	0.591064									0.0641322	0.019463	0.0641322	0.019463	0.0650989	0.0186939	12.6331	5.60994	0.0546831	0.0231674	0.057765	0.0216544	0.00565962	0.105911	0.879908	1.08965	6.73913	1.5942	-22.8206	3.93085	8.92464	5.30433
7516	Cow	Full (physical and visual) separation from calf within acoustic range	Negative	1.27998	1.05	0.75	0.9	0.380501	0.265899	0.357879	0.200763	6.5049	0.856774	6.5049	1.00365	-14.3925	3.64837	-14.6766	3.52704									0.0686705	0.0636427	0.0739027	0.0597093	0.077918	0.0323984	18.2875	8.84733	0.0688722	0.0261162	0.0692346	0.0458037	0.00639091	0.0353093	1.07781	1.01156	5.51472	0.808217	-19.6047	3.46707	10.1695	1.7485
7516	Cow	Full (physical and visual) separation from calf within acoustic range	Negative	1.28535	1.25	0.916667	0.916667	0.313425	0.301618	0.273091	0.292419	6.73994	0.634598	6.81045	0.681605	-12.6997	2.93572	-13.0008	2.82741									0.0686724	0.0453056	0.0686724	0.0453056	0.0727951	0.0443981	15.7146	6.30238	0.0787688	0.0908923	0.0769604	0.0750179	0.0035581	0.367969	1.45934	1.25012	5.7172	0.657437	-22.4924	0.227371	8.63832	3.61098
7516	Cow	Full (physical and visual) separation from calf within acoustic range	Negative	1.32497	1.3	0.84	0.84	1	0	1	0	0	0	0	0	0.995401	0.611377	1.06146	0.522949									0.0639898	0.00994297	0.0639898	0.00994297	0.0646106	0.00910665	10.5691	1.13094	0.280362	0.0724347	0.26008	0.0755372	0.138025	0.76079	0.430828	0.411751	5.64859	1.08099	-20.7319	1.77775	10.2748	1.53478
7516	Cow	Full (physical and visual) separation from calf within acoustic range	Negative	1.33052	1.1	0.84	1	1	0	1	0	0	0	0	0	0.918567	0.189727	0.918567	0.189727									0.0648117	0.0804606	0.0775141	0.0649357	0.0775141	0.0649357	14.8725	4.69262	0.0388757	0.0486359	0.0374725	0.0180368	0.0145412	0.280565	3.60723	0	5	0	-23.5897	2.2141	8.88327	2.63407
7516	Cow	Visual (but not physical) reunion with calf	Positive	1.33551	1.3	0.92	0.92	0.38208	0.31156	0.369048	0.257788	4.82863	4.15035	5.53225	4.34003	-13.4829	0.786861	-13.5284	0.799281									0.0655172	0.00965337	0.0655172	0.00965337	0.0657454	0.00388541	16.0811	3.0506	0.122912	0.0122306	0.122912	0.0106587	0.0583448	0.1795	0.223854	0.308348	5	1.04167	-21.5803	0.506068	11.981	1.06508
7516	Cow	Full (physical and visual) separation from calf within acoustic range	Negative	1.38206	1.35	0.884615	0.884615	1	0	1	0	0	0	0	0	0.581588	0.385006	0.605738	0.183425									0.0618628	0.00862175	0.0618628	0.00862175	0.064052	0.00840402	8.7495	2.96099	0.344066	0.0926501	0.343492	0.101556	0.00233214	0.0560293	1.94511	1.59139	5	0	-13.0201	3.74587	8.2297	2.80714
7516	Cow	Full (physical and visual) separation from calf within acoustic range	Negative	1.39898	1.15	0.846154	1	0.231052	0.098469	0.231052	0.098469	9.71585	0.905446	9.71585	0.905446	-14.184	1.94766	-14.184	1.94766									0.0672022	0.073935	0.0807012	0.0647366	0.0807012	0.0647366	15.3083	7.6482	0.0463111	0.0336084	0.0369442	0.028445	0.00143396	0.0426144	1.13621	1.00104	5	0.533264	-22.2872	4.21687	6.45559	6.16577
7516	Cow	Full (physical and visual) separation from calf within acoustic range	Negative	1.40712	1.4	1	1	1	0	1	0	0	0	0	0	2.00728	0.320132	2.00728	0.320132									0.0633264	0.0109856	0.0633264	0.0109856	0.0633264	0.0109856	14.6022	3.60173	0.0947689	0.0459762	0.0947689	0.0459762	0.00200212	0.0115983	0.185681	0.0659281	5	0.833333	-22.8113	1.70439	10.9669	2.01337
7516	Cow	Full (physical and visual) separation from calf within acoustic range	Negative	1.42782	1.4	0.814815	0.814815	0.553458	0.371779	0.473787	0.389456	6.5049	5.78848	6.5049	5.0632	-15.3944	1.61871	-15.6675	1.14812									0.0639561	0.00720798	0.0639561	0.00720798	0.0650442	0.00610523	19.9912	11.3935	0.0265701	0.00854978	0.025919	0.00832124	0.00858359	0.275377	0.220215	0.668988	5.65236	0.828025	-23.7768	1.63599	6.55178	1.40042
7516	Cow	Physical (but not visual) separation from calf	Negative	1.44234	1	0.703704	1	0.125158	0.0951267	0.125158	0.0951267	9.19878	4.60954	9.19878	4.60954	-14.1521	0.663591	-14.1521	0.663591									0.0571561	0.0860925	0.0744808	0.064746	0.0744808	0.064746	15.2481	4.94833	0.0400292	0.05472	0.0342654	0.012936	0.00117345	0.00892639	0.986224	1.41895	5.60757	0.683519	-25.8223	2.0359	9.20258	2.37538
7516	Cow	Full (physical and visual) separation from calf within acoustic range	Negative	1.44243	1.35	0.962963	1	0.361745	0.547698	0.361745	0.547698	10.9575	5.2878	10.9575	5.2878	-15.4712	3.64729	-15.4712	3.64729									0.0720992	0.0251347	0.0723416	0.0152505	0.0723416	0.0152505	15.6797	6.49875	0.0246426	0.0154074	0.0246214	0.00874634	0.0607193	0.354091	0.953933	1.28561	5.42467	1.02901	-20.8185	5.87568	7.96418	3.5844
7516	Cow	Full (physical and visual) separation from calf within acoustic range	Negative	1.44397	1.05	0.740741	1	0.182991	0.334501	0.182991	0.334501	7.9487	2.09076	7.9487	2.09076	-17.8986	3.27193	-17.8986	3.27193									0.0746312	0.0769624	0.0839502	0.0323658	0.0839502	0.0323658	18.7475	8.64792	0.0348839	0.0517061	0.0285339	0.0157256	0.00791024	0.285683	1.29702	1.58236	5	0	-22.7053	2.98782	5.62692	4.56211
7516	Cow	Visual (but not physical) reunion with calf	Positive	1.45159	1.45	0.964286	0.964286	0.49976	0.122863	0.503522	0.114806	4.26403	1.49143	4.26403	1.65714	-13.6224	3.36989	-13.7979	3.34418									0.0566445	0.0284982	0.0566445	0.0284982	0.0567313	0.0279114	11.8656	2.35424	0.298323	0.0808622	0.297447	0.0883352	0.0136727	0.145248	0.462312	0.53446	7.02962	1.36522	-23.083	0.569392	12.1733	1.34066
7516	Cow	Full (physical and visual) separation from calf within acoustic range	Negative	1.46054	1.45	0.785714	0.785714	0.277891	0.276652	0.266282	0.0970626	6.65016	3.77655	7.95742	4.64806	-14.6633	2.69002	-15.0497	1.42792									0.0663111	0.00723329	0.0663111	0.00723329	0.0675096	0.00464377	15.5915	8.28589	0.0229068	0.00285688	0.0229316	0.0023515	0.0907618	0.800892	0.607979	0.608535	7.55737	1.89819	-24.7371	6.24839	7.44065	5.26485
7516	Cow	Full (physical and visual) separation from calf within acoustic range	Negative	1.57281	1.15	0.6	0.818182	0.237658	0.237303	0.177338	0.177129	11.9671	2.43748	11.5222	1.70998	-13.9855	2.20241	-14.5554	1.69395									0.0514544	0.0829091	0.0783252	0.0782129	0.089365	0.0463087	8.46759	2.07953	0.0288315	0.061955	0.0208721	0.00756391	0.00326517	0.0590563	1.79788	1.11951	5.71429	0	-13.5911	0.603692	11.1061	3.59083
7516	Cow	Full (physical and visual) separation from calf within acoustic range	Negative	1.57456	1.55	1	1	0.40727	0.276526	0.40727	0.276526	9.44498	0.503147	9.44498	0.503147	-15.3554	0.471287	-15.3554	0.471287									0.0685259	0.0224613	0.0685259	0.0224613	0.0685259	0.0224613	15.8505	5.79604	0.0430554	0.0229141	0.0430554	0.0229141	0.00415199	0.0392045	0.791234	0.775157	6.40162	1.41113	-23.877	1.5684	10.5903	1.76897
7516	Cow	Physical (but not visual) separation from calf	Negative	1.57898	1.35	0.866667	1	0.190627	0.159732	0.190627	0.159732	10.6633	1.65057	10.6633	1.65057	-14.7565	1.80358	-14.7565	1.80358									0.0786401	0.0715215	0.0796246	0.0646864	0.0796246	0.0646864	15.241	5.47052	0.0604016	0.0464243	0.05949	0.0408917	0.00453576	0.110604	0.314331	0.870413	5.71429	0	-18.3864	7.48461	9.39793	3.23099
7516	Cow	Full (physical and visual) separation from calf within acoustic range	Negative	1.59821	1.15	0.733333	1	1	0	1	0	0	0	0	0	0.00795845	0.861631	0.00795845	0.861631									0.0698172	0.0817913	0.0868657	0.0390003	0.0868657	0.0390003	16.4633	3.96942	0.0448098	0.0471308	0.0423191	0.0065433	0.00197361	0.300298	0.671428	0.861217	5.71429	0	-27.0144	1.76667	8.88903	2.87477
7516	Cow	Full (physical and visual) separation from calf within acoustic range	Negative	1.60059	1.3	0.806452	1	1	0	1	0	0	0	0	0	0.615896	0.619337	0.615896	0.619337									0.062463	0.0581891	0.0796067	0.0519403	0.0796067	0.0519403	15.5434	4.78117	0.0243978	0.019456	0.0223018	0.00853925	0.00340064	0.278223	0.595417	0.318075	5.71429	0	-28.8968	0.438284	10.3884	6.17046
7516	Cow	Physical (but not visual) separation from calf	Negative	1.60088	1.6	1	1	0.487472	0.407907	0.487472	0.407907	5.40972	1.01432	5.40972	1.01432	-11.5065	2.87226	-11.5065	2.87226									0.0642646	0.022029	0.0642646	0.022029	0.0642646	0.022029	15.0742	3.51826	0.127926	0.0185143	0.127926	0.0185143	0.0721512	0.21696	0.127392	0.268964	7.06305	1.40031	-25.5601	1.57414	8.28514	1.05301
7516	Cow	Full (physical and visual) separation from calf within acoustic range	Negative	1.61132	1.3	0.806452	1	1	0	1	0	0	0	0	0	0.0622367	0.638524	0.0622367	0.638524									0.071637	0.0623342	0.0756657	0.0264188	0.0756657	0.0264188	16.2529	8.09946	0.0231342	0.0202312	0.0208859	0.00800549	0.0120775	0.30731	0.47699	0.393012	5.87472	0.641735	-24.8735	10.1323	6.9386	5.53412
7516	Cow	Physical (but not visual) separation from calf	Negative	1.62485	1.6	1	1	0.700191	0.255325	0.700191	0.255325	9.467	0.704966	9.467	0.704966	-11.6231	0.948543	-11.6231	0.948543									0.0608243	0.00656754	0.0608243	0.00656754	0.0608243	0.00656754	10.9528	3.45923	0.142819	0.0357038	0.142819	0.0357038	0.00179855	0.0381968	1.16979	0.563387	5.71429	1.33333	-15.7555	2.69091	7.76072	2.82556
7516	Cow	Full (physical and visual) separation from calf within acoustic range	Negative	1.62941	1.6	0.903226	0.903226	1	0	1	0	0	0	0	0	1.32912	0.16731	1.3338	0.154171									0.0637465	0.00633871	0.0637465	0.00633871	0.0642505	0.00499867	15.9796	3.50768	0.123778	0.031925	0.120359	0.0246337	0.0616079	0.931803	0.11122	0.0315256	5.71429	0.588334	-25.0512	0.517028	7.56794	1.26317
7516	Cow	Physical (but not visual) separation from calf	Negative	1.63184	1.1	0.677419	1	0.362329	0.281597	0.362329	0.281597	8.77787	0	8.77787	0	-13.4117	1.95766	-13.4117	1.95766									0.0475556	0.0834655	0.0924439	0.0777998	0.0924439	0.0777998	14.7238	8.13642	0.048461	0.0539638	0.043518	0.00866913	0.00133483	0.0721957	0.565069	0.70287	5.71429	0	-17.6051	5.30761	8.14165	2.60962
7516	Cow	Full (physical and visual) separation from calf within acoustic range	Negative	1.63376	1.55	0.903226	0.933333	1	0	1	0	0	0	0	0	-0.276257	1.60296	-0.402181	1.74632									0.074925	0.0568455	0.0759175	0.0563808	0.0771877	0.05137	15.3764	6.5053	0.0414718	0.0402432	0.0407129	0.0372677	0.00631685	0.332252	0.456172	1.57779	5.71429	0	-23.9862	6.22469	10.1444	2.7587
7516	Cow	Visual (but not physical) reunion with calf	Positive	1.63594	1.6	0.967742	0.967742	0.210942	0.119009	0.208198	0.111538	7.37341	3.03482	7.4042	3.04982	-16.2756	1.08979	-16.3546	1.1278									0.0667168	0.0214973	0.0667168	0.0214973	0.0667291	0.0202552	18.1596	4.91144	0.118276	0.0114013	0.118384	0.0120414	0.00140257	0.00205819	0.122304	0.0844937	5.77242	0.868634	-24.314	2.34532	12.4356	0.96947
7516	Cow	Full (physical and visual) separation from calf within acoustic range	Negative	1.65259	1.65	0.9375	0.9375					0	0	0	0	0.966369	0.21644	0.972623	0.196934									0.0623582	0.0240145	0.0623582	0.0240145	0.0634584	0.0233131	11.1578	1.52388	0.336815	0.0702992	0.336815	0.0722216	0.00261192	0.26495	0.394105	0.545375	6.33291	1.50169	-24.6669	3.147	11.5279	2.0491
7516	Cow	Full (physical and visual) separation from calf within acoustic range	Negative	1.6541	1.6	0.96875	1	1	0	1	0	0	0	0	0	0.744029	2.3457	0.744029	2.3457									0.0755619	0.0528405	0.0755919	0.0397485	0.0755919	0.0397485	14.9457	5.79279	0.0329177	0.0351198	0.0328435	0.0292394	0.00491454	0.179548	0.626363	0.528528	5	0.175424	-26.9858	0.547209	5.14843	4.56627
7516	Cow	Full (physical and visual) separation from calf within acoustic range	Negative	1.69671	1.65	1	1	1	0	1	0	0	0	0	0	-0.338364	0.692346	-0.338364	0.692346									0.0615378	0.0111418	0.0615378	0.0111418	0.0615378	0.0111418	11.3593	1.94829	0.103713	0.0164903	0.103713	0.0164903	0.13444	0.407124	0.231634	0.14706	5	0	-21.3695	1.44227	8.81281	2.05135
7516	Cow	Full (physical and visual) separation from calf within acoustic range	Negative	1.70476	1.15	0.666667	1	1	0	1	0	0	0	0	0	0.303792	0.967569	0.303792	0.967569									0.0772642	0.0919852	0.103097	0.0276	0.103097	0.0276	17.8519	6.30745	0.0435858	0.0555656	0.0411998	0.00864953	0.00151626	0.0256266	0.581834	0.538471	5.01921	0.585815	-26.9824	1.18796	9.00665	2.53089
7516	Cow	Full (physical and visual) separation from calf within acoustic range	Negative	1.72499	1.65	0.969697	1	1	0	1	0	0	0	0	0	0.798159	0.984831	0.798159	0.984831									0.0668227	0.022622	0.0668891	0.0188612	0.0668891	0.0188612	18.8976	4.95137	0.0404101	0.00856446	0.0404009	0.00857801	0.00990835	0.105327	0.549893	0.453418	5	0	-27.8464	3.71526	8.71918	1.27914
7516	Cow	Physical (but not visual) separation from calf	Negative	1.72601	1.45	0.818182	1.03846	0.43068	0.401043	0.482532	0.417671	9.46755	1.35409	9.51911	1.17512	-11.8791	2.15027	-11.8754	2.27945									0.0314373	0.0955525	0.0383794	0.0990547	0.0363595	0.0995353	12.1932	5.52811	0.0544727	0.0270814	0.0544252	0.0277147	0.000605151	0.0391527	0.901529	0.445978	5	0	-15.518	2.13306	8.85847	2.29293
7516	Cow	Full (physical and visual) separation from calf within acoustic range	Negative	1.73304	1.7	1	1	0.315872	0.242395	0.315872	0.242395	10.753	3.94611	10.753	3.94611	-13.8936	1.5755	-13.8936	1.5755									0.0683507	0.0376513	0.0683507	0.0376513	0.0683507	0.0376513	16.1416	5.35692	0.0938165	0.0365827	0.0938165	0.0365827	0.000874723	0.0981354	1.3341	0.876428	5.3394	0.784213	-23.7001	5.01342	10.3242	2.16231
7516	Cow	Full (physical and visual) separation from calf within acoustic range	Negative	1.73349	1.7	1	1	1	0	1	0	0	0	0	0	-0.846494	0.309463	-0.846494	0.309463									0.0622024	0.0119498	0.0622024	0.0119498	0.0622024	0.0119498	10.69	2.53048	0.0739147	0.0157749	0.0739147	0.0157749	0.0151656	0.515741	1.43564	0.927433	5	0	-16.4121	2.61244	11.376	2.7669
7516	Cow	Full (physical and visual) separation from calf within acoustic range	Negative	1.74465	1.4	0.818182	1	0.433272	0.252593	0.433272	0.252593	6.5049	0.0302757	6.5049	0.0302757	-14.5852	1.31734	-14.5852	1.31734									0.0443897	0.0720746	0.089022	0.062651	0.089022	0.062651	13.1107	3.72555	0.0408407	0.0313913	0.0236935	0.024333	0.000913259	0.0234764	0.818309	0.515523	5.17356	0.657054	-15.8539	5.34984	9.38057	2.50192
7516	Cow	Visual (but not physical) reunion with calf	Positive	1.75045	1.75	1	1	0.548641	0.129802	0.548641	0.129802	16.0357	5.55132	16.0357	5.55132	-13.5573	0.90107	-13.5573	0.90107									0.0635016	0.0134375	0.0635016	0.0134375	0.0635016	0.0134375	9.44875	2.81839	0.0516494	0.0388032	0.0516494	0.0388032	0.00212885	0.0537512	1.54341	0.765053	5	0.564066	-18.6388	1.37523	7.62717	7.15777
7516	Cow	Physical (but not visual) separation from calf	Negative	1.77873	1.6	0.911765	1	0.207568	0.316049	0.207568	0.316049	10.6358	1.57717	10.6358	1.57717	-14.9849	3.27758	-14.9849	3.27758									0.0673394	0.0131156	0.067563	0.012256	0.067563	0.012256	14.7651	8.88656	0.0854372	0.0428758	0.0836927	0.0422462	0.000688653	0.213817	0.768469	0.645116	5	0	-22.1394	8.58721	11.4927	3.1073
7516	Cow	Physical (but not visual) separation from calf	Negative	1.78245	1.55	0.882353	1	0.249203	0.158484	0.249203	0.158484	10.2056	2.19018	10.2056	2.19018	-13.7928	2.88211	-13.7928	2.88211									0.0690174	0.0569938	0.0737489	0.0443965	0.0737489	0.0443965	16.3546	3.64222	0.0529292	0.0323556	0.052108	0.0254229	0.00219543	0.0678475	0.424187	1.05543	6.68286	1.30943	-26.4836	1.76307	11.7522	4.87765
7516	Cow	Full (physical and visual) separation from calf within acoustic range	Negative	1.80501	1.75	0.971429	1	0.168153	0.0855732	0.168153	0.0855732	9.26764	2.91824	9.26764	2.91824	-14.0499	2.4759	-14.0499	2.4759									0.0696564	0.012343	0.0696624	0.0100691	0.0696624	0.0100691	13.9751	7.51886	0.0242888	0.00688553	0.0242641	0.00651815	0.00926877	0.0920535	0.73704	0.984888	5.47819	1.1654	-24.8637	1.07432	10.1561	2.86028
7516	Cow	Full (physical and visual) separation from calf within acoustic range	Negative	1.81154	1.8	0.971429	0.971429	0.408275	0.516313	0.381593	0.490702	9.94328	2.88831	9.9761	2.70252	-11.9248	4.20373	-11.9049	4.11788									0.0652239	0.00650945	0.0652239	0.00650945	0.0653031	0.00637888	17.8554	8.43205	0.024519	0.0105668	0.0245196	0.0110755	0.00184766	0.016847	0.888452	1.15717	5	0.689338	-23.894	4.3907	7.89827	5.41063
7516	Cow	Full (physical and visual) separation from calf within acoustic range	Negative	1.81753	1.8	1	1	1	0	1	0	0	0	0	0	1.47113	1.12534	1.47113	1.12534									0.0682938	0.00714961	0.0682938	0.00714961	0.0682938	0.00714961	16.9541	5.84166	0.0401605	0.0102156	0.0401605	0.0102156	0.0120494	0.247324	0.761989	0.97847	5	0.321178	-26.7459	0.283885	9.31506	2.79657
7516	Cow	Full (physical and visual) separation from calf within acoustic range	Negative	1.84537	1.8	1	1	0.394689	0.372877	0.394689	0.372877	8.92501	4.07779	8.92501	4.07779	-14.6903	2.32981	-14.6903	2.32981									0.031141	0.0787592	0.031141	0.0787592	0.031141	0.0787592	11.5402	3.0453	0.0560695	0.0367478	0.0560695	0.0367478	0.00608075	0.0366543	1.10712	0.926894	5.44118	1.03688	-17.7166	2.68982	9.1315	1.85678
7516	Cow	Full (physical and visual) separation from calf within acoustic range	Negative	1.8688	1.6	0.833333	0.967742	0.347319	0.114157	0.346627	0.108726	7.44817	0.694073	7.41959	0.692639	-13.8619	5.27031	-13.4939	5.37213									0.082673	0.0819808	0.0922612	0.0663142	0.0922937	0.0665982	9.52573	3.24532	0.0303073	0.0524182	0.0246919	0.0422755	0.000587148	0.00463423	0.351644	0.494299	5.74347	2.14959	-23.3053	0.396077	3.50111	2.53888
7516	Cow	Physical (but not visual) separation from calf	Negative	1.8781	1.55	0.833333	1	0.226613	0.360951	0.226613	0.360951	9.44442	1.35415	9.44442	1.35415	-14.1513	3.25634	-14.1513	3.25634									0.0250848	0.0893509	0.0412001	0.0904647	0.0412001	0.0904647	12.2497	3.47169	0.070612	0.0503007	0.0647228	0.0471714	0.00159029	0.0149204	0.674113	0.403378	5	0	-20.5486	3.98381	8.20766	2.84271
7516	Cow	Visual (but not physical) reunion with calf	Positive	1.94104	0.9	0.459459	1	0.346397	0.179543	0.346397	0.179543	8.39238	3.43821	8.39238	3.43821	-14.7721	1.05182	-14.7721	1.05182									0.0195446	0.103718	0.120965	0.0346073	0.120965	0.0346073	14.815	3.00645	0.0989268	0.065597	0.0424821	0.019272	0.00191607	0.0172637	0.968449	1.13988	7.63128	1.11872	-26.4606	0.49919	10.7031	5.32554
7516	Cow	Full (physical and visual) separation from calf within acoustic range	Negative	1.99193	1.95	1	1					0	0	0	0	1.10883	0.563435	1.10883	0.563435									0.0597412	0.0177802	0.0597412	0.0177802	0.0597412	0.0177802	12.5676	2.07892	0.0840703	0.0137002	0.0840703	0.0137002	0.00512097	0.0127788	0.0801944	0.045485	5.41232	0.827861	-25.7488	1.51411	9.19021	1.07098
7516	Cow	Full (physical and visual) separation from calf within acoustic range	Negative	2.07653	1.65	0.8	1	1	0	1	0	0	0	0	0	0.421057	0.979734	0.421057	0.979734									0.0766351	0.0476601	0.0821705	0.017892	0.0821705	0.017892	15.0882	5.07677	0.0240655	0.0201553	0.0231585	0.00329542	0.0037623	0.0431449	0.557557	0.420307	5	0.245503	-25.9825	1.07754	8.00519	7.56054
7516	Cow	Full (physical and visual) separation from calf within acoustic range	Negative	2.08274	2.05	1	1	1	0	1	0	0	0	0	0	0.401131	0.226656	0.401131	0.226656									0.0545543	0.00968805	0.0545543	0.00968805	0.0545543	0.00968805	12.2733	2.35036	0.158569	0.140161	0.158569	0.140161	0.0198275	0.106919	0.27705	0.326138	5.51249	1.06816	-24.917	1.75482	9.78089	1.35653
7516	Cow	Full (physical and visual) separation from calf within acoustic range	Negative	2.40379	2.4	0.978723	0.978723	1	0	1	0	0	0	0	0	0.60173	1.06561	0.579301	1.04266									0.0740796	0.0305649	0.0740796	0.0305649	0.0741149	0.0311156	16.9047	3.8005	0.0364558	0.0308257	0.0358946	0.0311283	0.00412452	0.178759	0.308035	0.228457	5	0	-28.7307	4.97183	9.03588	5.79365
7516	Cow	Full (physical and visual) separation from calf within acoustic range	Negative	2.48562	2.2	0.895833	1	1	0	1	0	0	0	0	0	0.184448	1.1569	0.184448	1.1569									0.0781967	0.0600628	0.0830453	0.0365475	0.0830453	0.0365475	16.4599	5.50376	0.0281429	0.0166079	0.0255547	0.0120026	0.00110844	0.00444018	0.463063	0.476285	5	0.0481622	-27.6911	1.1051	6.72096	6.57602
5986	Cow	Physical reunion with calf	Positive	0.635578	0.6	1	1	0.318167	0.254882	0.318167	0.254882	11.0787	3.43414	11.0787	3.43414	-14.4612	2.16666	-14.4612	2.16666									0.0746177	0.023958	0.0746177	0.023958	0.0746177	0.023958	10.8147	2.84632	0.0194357	0.00951435	0.0194357	0.00951435	0.0105368	0.0121392	1.74491	0	5	0	-2.10684	0.0162061	0.387599	1.23794
5986	Cow	Physical (but not visual) separation from calf	Negative	1.02859	1	0.789474	0.789474	0.351763	0.344046	0.268451	0.242188	6.85231	1.26227	7.21295	1.44259	-14.1547	1.17898	-14.2554	1.45239									0.0501431	0.0182735	0.0501431	0.0182735	0.0511424	0.012974	15.007	1.89478	0.227045	0.0962004	0.226548	0.0884648	0.00291697	0.996039	0.236558	0.0667712	5	0	-12.9396	0.0428569	13.3354	1.67563
5986	Cow	Full (physical and visual) separation from calf within acoustic range	Negative	1.06463	1.05	1	1	1	0	1	0	0	0	0	0	2.17269	0.180013	2.17269	0.180013									0.0645282	0.00899389	0.0645282	0.00899389	0.0645282	0.00899389	19.5001	4.24412	0.120751	0.0202551	0.120751	0.0202551	0.0515533	0.0910414	0.105034	0.0557299	6	0.5	-23.2765	0.373875	12.3993	3.55382
5986	Cow	Physical (but not visual) separation from calf	Negative	1.14152	1.1	1	1	0.586669	0.0884982	0.586669	0.0884982	9.01619	0.901619	9.01619	0.901619	-12.7867	0.685286	-12.7867	0.685286									0.0652889	0.00974911	0.0652889	0.00974911	0.0652889	0.00974911	12.5159	4.28229	0.0856103	0.0294441	0.0856103	0.0294441	0.0476452	0.0535441	0.270292	0.194066	6	0	-22.6672	5.4874	11.4636	2.53838
5986	Cow	Full (physical and visual) separation from calf within acoustic range	Negative	1.1481	1.1	0.952381	0.952381	0.367969	0.273277	0.379925	0.288581	7.51724	1.26977	7.4467	1.12161	-12.2954	0.659217	-12.2501	0.678278									0.0354907	0.0794537	0.0354907	0.0794537	0.0347268	0.0746351	12.8571	3.42355	0.0561442	0.0480387	0.0576019	0.0490239	0.00896546	0.0673754	0.643133	0.805383	6.5	1.175	-23.6241	2.71088	11.2578	6.42243
5986	Cow	Physical reunion with calf	Positive	1.15934	1.15	1	1	0.468639	0.346251	0.468639	0.346251	15.8936	3.26717	15.8936	3.26717	-13.723	0.416412	-13.723	0.416412									0.0630689	0.0173508	0.0630689	0.0173508	0.0630689	0.0173508	15.1759	3.29978	0.0893447	0.0102495	0.0893447	0.0102495	0.106251	0.161521	0.183905	0.0750874	7.42857	1.35714	-23.3612	0.439708	10.3082	1.62874
5986	Cow	Physical (but not visual) separation from calf	Negative	1.2081	1.2	1	1	0.348858	0.349779	0.348858	0.349779	6.97526	0.978908	6.97526	0.978908	-10.6187	0.249064	-10.6187	0.249064									0.0616996	0.0111983	0.0616996	0.0111983	0.0616996	0.0111983	15.8086	3.87443	0.104633	0.0315171	0.104633	0.0315171	0.0849553	0.966001	0.0609232	0.0387868	6	0.0909091	-24.5342	0.573544	10.0242	1.23247
5986	Cow	Full (physical and visual) separation from calf within acoustic range	Negative	1.22961	1.2	1	1	1	0	1	0	0	0	0	0	0.623858	1.59517	0.623858	1.59517									0.059968	0.0124686	0.059968	0.0124686	0.059968	0.0124686	18.4242	2.7091	0.167299	0.0452123	0.167299	0.0452123	0.0777901	0.371014	0.0461832	0.0320999	6	0	-24.0211	2.66145	9.25072	3.21436
5986	Cow	Full (physical and visual) separation from calf within acoustic range	Negative	1.23546	1.2	1	1					0	0	0	0	2.2545	0.118357	2.2545	0.118357									0.064778	0.0170284	0.064778	0.0170284	0.064778	0.0170284	22.1643	2.61193	0.116443	0.0539032	0.116443	0.0539032	0.100694	0.215249	0.1862	0.103061	8	0.0909091	-23.8348	2.23247	13.5922	1.35041
5986	Cow	Physical (but not visual) separation from calf	Negative	1.2827	1.25	1	1	0.239762	0.17027	0.239762	0.17027	7.41613	1.96929	7.41613	1.96929	-15.222	1.56241	-15.222	1.56241									0.0621532	0.00793005	0.0621532	0.00793005	0.0621532	0.00793005	15.3525	3.36017	0.0593684	0.00545768	0.0593684	0.00545768	0.0364547	0.107897	0.118487	0.11868	5	0	-24.9144	1.91429	11.9465	2.45866
5986	Cow	Physical (but not visual) separation from calf	Negative	1.3141	1.3	1	1	0.389294	0.110571	0.389294	0.110571	7.44295	1.49961	7.44295	1.49961	-14.5846	1.41763	-14.5846	1.41763									0.0649169	0.013746	0.0649169	0.013746	0.0649169	0.013746	17.1663	2.7296	0.216507	0.0664872	0.216507	0.0664872	0.00253889	0.010893	0.127743	0.0665512	5	0	-22.9052	0.70014	13.9364	1.37211
5986	Cow	Physical (but not visual) separation from calf	Negative	1.319	1.3	0.96	0.96	0.582672	0.373106	0.595488	0.380596	7.34176	1.54563	7.42476	1.50413	-11.9584	4.97383	-11.6886	4.79092									0.0611259	0.0143431	0.0611259	0.0143431	0.0638219	0.0137516	14.4583	2.64404	0.115983	0.0417653	0.115856	0.0364988	0.0487166	0.164041	0.698666	0.926479	5.48566	1.55807	-23.5802	1.4718	8.6542	2.51765
5986	Cow	Physical (but not visual) separation from calf	Negative	1.33127	1.3	1	1	0.216191	0.196586	0.216191	0.196586	7.14947	2.22322	7.14947	2.22322	-12.0392	1.46989	-12.0392	1.46989									0.0654753	0.0107591	0.0654753	0.0107591	0.0654753	0.0107591	13.8386	3.76566	0.0995963	0.0362663	0.0995963	0.0362663	0.00573292	0.0499232	0.662393	0.969154	5.83333	2.08333	-21.1966	3.26859	10.2554	1.98359
5986	Cow	Physical (but not visual) separation from calf	Negative	1.34147	1.3	1	1	0.356532	0.49006	0.356532	0.49006	7.58412	0.503366	7.58412	0.503366	-11.3785	0.532365	-11.3785	0.532365									0.0624234	0.00785429	0.0624234	0.00785429	0.0624234	0.00785429	13.3565	2.38442	0.113762	0.0141972	0.113762	0.0141972	0.0167384	0.055353	0.237272	0.406841	5	0.833333	-23.8515	0.788629	10.203	1.8122
5986	Cow	Physical (but not visual) separation from calf	Negative	1.34832	1.3	0.96	0.96	0.281473	0.317337	0.272028	0.277556	8.50098	1.93204	8.50098	1.93204	-14.2255	3.6272	-14.4309	3.58388									0.0544491	0.0424878	0.0544491	0.0424878	0.0548188	0.0439343	17.0769	4.43583	0.084527	0.037874	0.0842034	0.0366417	0.0028661	0.00677438	0.386097	0.243492	5	0.576533	-24.9152	1.30988	10.7845	1.7718
5986	Cow	Physical (but not visual) separation from calf	Negative	1.3773	1.35	0.884615	0.884615	0.567239	0.219057	0.549468	0.216717	7.63786	0.559728	7.63327	0.531664	-13.9752	2.41833	-14.0893	2.22497									0.0628829	0.01111	0.0628829	0.01111	0.0640311	0.0101394	12.9713	2.80857	0.227983	0.0392963	0.227883	0.0415052	0.0717506	0.194706	0.184898	0.240639	5	0	-24.0652	0.619497	11.7985	1.75402
5986	Cow	Full (physical and visual) separation from calf within acoustic range	Negative	1.378	1.35	1	1	1	0	1	0	0	0	0	0	2.27731	0.167472	2.27731	0.167472									0.068379	0.0148451	0.068379	0.0148451	0.068379	0.0148451	23.2357	4.37606	0.0966072	0.0122128	0.0966072	0.0122128	0.0366618	0.100398	0.211249	0.148326	7.19753	1.15458	-24.4318	1.21986	14.6362	1.03697
5986	Cow	Full (physical and visual) separation from calf within acoustic range	Negative	1.38651	1.35	1	1	1	0	1	0	0	0	0	0	0.474176	0.608644	0.474176	0.608644									0.062625	0.00761276	0.062625	0.00761276	0.062625	0.00761276	15.3338	3.01029	0.111533	0.0235383	0.111533	0.0235383	0.0546388	0.113277	0.186416	0.309713	7.4	2.13333	-23.6917	0.462196	8.97919	1.72671
5986	Cow	Full (physical and visual) separation from calf within acoustic range	Negative	1.43322	1.4	1	1	0.297787	0.13642	0.297787	0.13642	9.61613	5.11452	9.61613	5.11452	-13.1505	1.9122	-13.1505	1.9122									0.0511421	0.0318849	0.0511421	0.0318849	0.0511421	0.0318849	13.2681	3.91358	0.102085	0.0246508	0.102085	0.0246508	0.0242859	0.19004	0.634646	0.724207	5	0.426993	-17.8001	3.17112	7.08114	1.71388
5986	Cow	Full (physical and visual) separation from calf within acoustic range	Negative	1.46104	1.45	0.964286	0.964286	0.296536	0.0393931	0.296161	0.0354586	8.10395	6.72975	8.24932	6.99399	-16.4912	3.67098	-16.3318	3.70933									0.0550855	0.0492808	0.0550855	0.0492808	0.0539287	0.0481377	15.1991	3.87335	0.116278	0.0310295	0.117705	0.0303408	0.0171657	0.0437	0.360728	0.330073	7.51436	1.06466	-26.9518	2.42712	7.06646	1.76162
5986	Cow	Physical reunion with calf	Positive	1.49281	1.45	1	1.03704	0.476432	0.217481	0.476432	0.217481	8.32665	0.583618	8.32665	0.583618	-12.1336	0.648576	-12.1336	0.648576									0.0715295	0.0158301	0.0715919	0.0150056	0.0715295	0.0158301	8.65779	4.67425	0.013293	0.0040488	0.013293	0.0040488	0.0248332	0.10829	0.19944	0.102958	6.34921	1.66667	-26.6503	4.10541	0.501193	1.52419
5986	Cow	Physical (but not visual) separation from calf	Negative	1.50177	1.5	1	1	0.693786	0.286043	0.693786	0.286043	5.77036	1.08194	5.77036	1.08194	-13.9214	3.08805	-13.9214	3.08805									0.0612385	0.0146867	0.0612385	0.0146867	0.0612385	0.0146867	14.7083	4.79047	0.100789	0.0206739	0.100789	0.0206739	0.00661555	0.018895	0.0719639	0.081154	7.64027	1.14324	-26.7496	0.825979	12.4431	2.30595
5986	Cow	Full (physical and visual) separation from calf within acoustic range	Negative	1.53633	1.5	1	1	1	0	1	0	0	0	0	0	2.12132	0.134633	2.12132	0.134633									0.0666431	0.0127174	0.0666431	0.0127174	0.0666431	0.0127174	21.1024	3.29289	0.102792	0.0227651	0.102792	0.0227651	0.00241444	0.0114701	0.09315	0.0658699	8.03632	0.523461	-24.7915	1.33891	13.3875	1.11037
5986	Cow	Full (physical and visual) separation from calf within acoustic range	Negative	1.5556	1.55	1	1	1	0	1	0	0	0	0	0	1.03428	0.65688	1.03428	0.65688									0.0665495	0.0287728	0.0665495	0.0287728	0.0665495	0.0287728	17.5477	3.4173	0.0789807	0.025892	0.0789807	0.025892	0.00634372	0.0648024	0.161903	0.176162	7.81158	1.85406	-25.6142	1.13533	11.3896	1.18678
5986	Cow	Physical (but not visual) separation from calf	Negative	1.5615	1.55	1	1	0.364729	0.112202	0.364729	0.112202	7.43836	2.43156	7.43836	2.43156	-14.2774	1.36942	-14.2774	1.36942									0.0638577	0.0119033	0.0638577	0.0119033	0.0638577	0.0119033	18.5223	3.89129	0.0772141	0.0225043	0.0772141	0.0225043	0.0533059	0.0998032	0.180768	0.0883533	6.06324	0.939482	-24.0052	0.76088	11.4173	1.42376
5986	Cow	Physical (but not visual) separation from calf	Negative	1.56211	1.55	1	1	0.554219	0.613896	0.554219	0.613896	5.57474	0.444295	5.57474	0.444295	-13.2599	4.54811	-13.2599	4.54811									0.0694202	0.0175625	0.0694202	0.0175625	0.0694202	0.0175625	19.1087	2.66181	0.0918469	0.0298439	0.0918469	0.0298439	0.0381733	0.181309	0.155763	0.124854	8.13662	1.36649	-26.5062	0.863939	9.29546	3.47692
5986	Cow	Full (physical and visual) separation from calf within acoustic range	Negative	1.61218	1.6	1	1	1	0	1	0	0	0	0	0	1.90709	0.236229	1.90709	0.236229									0.0681089	0.0195577	0.0681089	0.0195577	0.0681089	0.0195577	18.5018	2.17386	0.057359	0.0151856	0.057359	0.0151856	0.000312028	0.00164026	0.0913436	0.0948811	6.052	0.709196	-27.6066	2.62003	12.0104	1.59881
5986	Cow	Full (physical and visual) separation from calf within acoustic range	Negative	1.61918	1.6	1	1	1	0	1	0	0	0	0	0	2.06943	0.385377	2.06943	0.385377									0.0651675	0.00630259	0.0651675	0.00630259	0.0651675	0.00630259	19.6777	4.57796	0.0840338	0.0211098	0.0840338	0.0211098	0.106805	0.239157	0.119598	0.096448	6.81471	1.30304	-25.4851	1.89209	10.0645	1.94031
5986	Cow	Full (physical and visual) separation from calf within acoustic range	Negative	1.64628	1.35	0.83871	1	0.287931	0.19548	0.287931	0.19548	7.30173	2.43481	7.30173	2.43481	-12.4979	4.95895	-12.4979	4.95895									0.0922732	0.0815925	0.0934144	0.0738657	0.0934144	0.0738657	9.98504	3.50511	0.0303176	0.0393766	0.0273012	0.0298433	0.00129563	0.00697725	0.531437	0.752039	6.16297	0.995258	-23.7228	0.806587	4.96228	4.61509
5986	Cow	Full (physical and visual) separation from calf within acoustic range	Negative	1.6502	1.65	0.9375	0.9375	0.585002	0.480356	0.54656	0.443177	10.9976	1.56879	10.967	0.837769	-12.1816	1.14017	-12.0887	1.20933									0.0640286	0.00656107	0.0640286	0.00656107	0.0649553	0.00626779	10.5544	4.04035	0.0433979	0.0127364	0.0453028	0.0128894	0.00851867	0.158786	1.81547	0.981629	5	0.100286	-14.049	4.26249	7.8366	7.81249
5986	Cow	Full (physical and visual) separation from calf within acoustic range	Negative	1.6559	1.65	1	1	1	0	1	0	0	0	0	0	0.725447	0.576302	0.725447	0.576302									0.0621957	0.0151906	0.0621957	0.0151906	0.0621957	0.0151906	17.85	2.9832	0.0894886	0.00996992	0.0894886	0.00996992	0.0272472	0.0861094	0.106096	0.110995	6.90064	1.32197	-24.159	0.812048	9.99346	1.59184
5986	Cow	Full (physical and visual) separation from calf within acoustic range	Negative	1.66075	1.65	1	1	1	0	1	0	0	0	0	0	1.33459	0.419168	1.33459	0.419168									0.0641584	0.011975	0.0641584	0.011975	0.0641584	0.011975	18.1915	2.05604	0.0853913	0.0105246	0.0853913	0.0105246	0.0316552	0.0440049	0.1333	0.121765	5.84677	2.2379	-25.9092	0.55436	11.2943	1.24352
5986	Cow	Full (physical and visual) separation from calf within acoustic range	Negative	1.66327	1.65	1	1					0	0	0	0	1.70228	1.48502	1.70228	1.48502									0.0664932	0.0186297	0.0664932	0.0186297	0.0664932	0.0186297	20.0902	3.90832	0.0932698	0.0150282	0.0932698	0.0150282	0.0177789	0.0516385	0.133995	0.0429359	5.3838	0.959495	-24.6652	0.975623	11.7039	1.70157
5986	Cow	Physical (but not visual) separation from calf	Negative	1.66667	1.65	0.9375	0.9375	0.326757	0.213787	0.326757	0.205526	7.43836	2.60724	7.43836	2.68048	-15.1763	1.81408	-15.2245	1.61876									0.0652956	0.0173976	0.0652956	0.0173976	0.0679475	0.0161923	12.8882	0.965766	0.155343	0.0399113	0.159598	0.039561	0.0950455	0.16357	0.101898	0.0746717	7.22739	1.08361	-26.2069	1.04038	8.16527	1.35558
5986	Cow	Physical (but not visual) separation from calf	Negative	1.66789	1.65	1	1	0.501391	0.129093	0.501391	0.129093	6.29651	1.15017	6.29651	1.15017	-13.1177	2.22505	-13.1177	2.22505									0.0617883	0.0175368	0.0617883	0.0175368	0.0617883	0.0175368	16.0366	2.8416	0.104767	0.0321979	0.104767	0.0321979	0.0573115	0.10836	0.125896	0.0645933	6.19743	1.26068	-25.8808	0.790916	11.2509	1.29495
5986	Cow	Physical (but not visual) separation from calf	Negative	1.6858	1.6	0.96875	1	0.351087	0.529608	0.351087	0.529608	12.1757	4.27251	12.1757	4.27251	-15.6369	8.56876	-15.6369	8.56876									0.0643671	0.0342086	0.0645627	0.0316073	0.0645627	0.0316073	8.65426	1.65857	0.01794	0.0245371	0.0179178	0.0231948	0.00174282	0.0042954	0.176953	1.30448	5	0	-18.8284	2.99423	2.04023	6.5794
5986	Cow	Full (physical and visual) separation from calf within acoustic range	Negative	1.6912	1.65	0.84375	0.84375	1	0	1	0	0	0	0	0	0.253266	0.866592	0.469135	0.625557									0.0603842	0.00554298	0.0603842	0.00554298	0.0601945	0.00398307	16.0298	4.42955	0.0893542	0.0133247	0.0892852	0.0164548	0.0908129	0.265895	0.143498	0.0752502	6.97415	2.1087	-24.3501	0.584445	8.66121	1.54995
5986	Cow	Full (physical and visual) separation from calf within acoustic range	Negative	1.73295	1.7	1	1	1	0	1	0	0	0	0	0	1.14039	0.172152	1.14039	0.172152									0.0693432	0.0453734	0.0693432	0.0453734	0.0693432	0.0453734	16.7896	4.68581	0.0875966	0.0468778	0.0875966	0.0468778	0.00441726	0.0285054	0.577764	0.785129	5	0.9375	-26.9544	0.950386	12.0103	1.89696
5986	Cow	Full (physical and visual) separation from calf within acoustic range	Negative	1.7724	0.7	0.382353	1	0.583065	0.0438917	0.583065	0.0438917	6.5049	0	6.5049	0	-12.7967	0.895797	-12.7967	0.895797									0.0248575	0.0377547	0.141999	0.125632	0.141999	0.125632	9.81839	2.98098	0.0825856	0.0595827	0.0210334	0.0335639	0.00266169	0.0143733	0.377442	0.19554	5	0	-20.9831	1.78258	3.42395	2.2228
5986	Cow	Full (physical and visual) separation from calf within acoustic range	Negative	1.78297	1.75	0.970588	0.970588	1	0	1	0	0	0	0	0	1.23863	0.631552	1.25214	0.544046									0.064415	0.0115847	0.064415	0.0115847	0.0637116	0.0109727	17.6557	5.50925	0.0918644	0.00808753	0.0922273	0.00812117	0.194003	0.657347	0.0899164	0.0455308	5	0	-26.6222	0.370205	9.96875	1.28496
5986	Cow	Full (physical and visual) separation from calf within acoustic range	Negative	1.79093	1.75	1	1	1	0	1	0	0	0	0	0	1.92072	0.429514	1.92072	0.429514									0.0643107	0.0111708	0.0643107	0.0111708	0.0643107	0.0111708	20.4483	3.91727	0.072361	0.0114676	0.072361	0.0114676	0.00762676	0.0150204	0.125912	0.0731362	6.73232	1.86111	-27.769	1.57212	10.1399	0.887929
5986	Cow	Full (physical and visual) separation from calf within acoustic range	Negative	1.80918	1.8	1	1	1	0	1	0	0	0	0	0	1.69141	0.548604	1.69141	0.548604									0.0656725	0.0219408	0.0656725	0.0219408	0.0656725	0.0219408	17.7658	5.08241	0.0801359	0.0130751	0.0801359	0.0130751	0.00201845	0.00513353	0.537365	0.965563	6.875	2.88807	-25.4722	0.601183	10.02	1.09057
5986	Cow	Full (physical and visual) separation from calf within acoustic range	Negative	1.83265	1.8	1	1	1	0	1	0	0	0	0	0	0.256784	0.796811	0.256784	0.796811									0.0579513	0.0285158	0.0579513	0.0285158	0.0579513	0.0285158	18.5404	3.27083	0.0657567	0.0148291	0.0657567	0.0148291	0.00258692	0.00628845	0.098057	0.0635352	7.47122	0.905726	-25.2524	0.581827	14.6559	1.23559
5986	Cow	Full (physical and visual) separation from calf within acoustic range	Negative	1.858	1.85	1	1	1	0	1	0	0	0	0	0	2.11583	0.1677	2.11583	0.1677									0.0661194	0.0125872	0.0661194	0.0125872	0.0661194	0.0125872	20.2175	3.85398	0.106466	0.0316954	0.106466	0.0316954	0.00460271	0.00987855	0.114278	0.129993	7.79524	1.1106	-25.7359	0.792335	13.2552	1.36701
5986	Cow	Full (physical and visual) separation from calf within acoustic range	Negative	1.87338	1.85	1	1	1	0	1	0	0	0	0	0	2.0425	0.0720449	2.0425	0.0720449									0.0654323	0.0146569	0.0654323	0.0146569	0.0654323	0.0146569	23.936	3.86161	0.072691	0.0162438	0.072691	0.0162438	0.00470607	0.0217937	0.162919	0.109473	6.08538	2.24276	-25.9582	0.30843	13.4024	1.08231
5986	Cow	Full (physical and visual) separation from calf within acoustic range	Negative	1.90073	1.55	0.783784	0.966667	0.378607	0.219968	0.377174	0.179665	7.33064	5.15988	7.23889	4.31619	-12.473	5.80826	-12.0309	5.86118									0.0839738	0.0618384	0.0847131	0.0343588	0.0849059	0.0210924	9.01346	1.43841	0.0225072	0.0326651	0.0213811	0.0136656	0.0027285	0.0188531	0.609794	0.306268	5	0	-19.6131	1.28446	2.83913	3.36356
5986	Cow	Physical (but not visual) separation from calf	Negative	1.93689	1.85	0.972973	1	0.337713	0.267675	0.337713	0.267675	13.0089	3.42726	13.0089	3.42726	-12.4454	3.0087	-12.4454	3.0087									0.0690895	0.0123364	0.0708768	0.0117252	0.0708768	0.0117252	8.83328	2.54581	0.0167912	0.00645119	0.0166603	0.00636562	0.0219262	0.16391	0.654558	0.533495	5	0.600403	-21.677	6.69605	7.09945	5.86119
5986	Cow	Full (physical and visual) separation from calf within acoustic range	Negative	1.94231	1.9	1	1	1	0	1	0	0	0	0	0	1.97006	0.112671	1.97006	0.112671									0.0640665	0.00342683	0.0640665	0.00342683	0.0640665	0.00342683	20.025	2.67919	0.085527	0.0120354	0.085527	0.0120354	0.0462021	0.144859	0.16325	0.105816	5.74502	2.29361	-23.7844	1.87884	11.549	1.58674
5986	Cow	Full (physical and visual) separation from calf within acoustic range	Negative	1.95027	1.65	0.842105	1	0.460333	0.393598	0.460333	0.393598	7.36195	1.79926	7.36195	1.79926	-12.2928	0.854004	-12.2928	0.854004									0.0767382	0.056506	0.079297	0.0251769	0.079297	0.0251769	9.9333	4.0433	0.0249411	0.0268321	0.0229964	0.00888691	0.0523056	0.391508	1.5487	0.766003	5	0.784242	-17.1696	4.60296	10.3842	8.78119
5986	Cow	Full (physical and visual) separation from calf within acoustic range	Negative	1.95265	1.5	0.763158	1.03571	0.233492	0.168986	0.233492	0.168986	9.52389	3.29519	9.52389	3.29519	-13.3096	1.7898	-13.3096	1.7898									0.0325533	0.104631	0.0814242	0.103133	0.0597432	0.103843	10.7957	2.11543	0.0623533	0.0802519	0.0466394	0.0409753	0.00198269	0.0109761	0.959331	0.718956	5.72355	1.04242	-19.6899	2.33705	8.22139	7.94367
5986	Cow	Full (physical and visual) separation from calf within acoustic range	Negative	1.98891	1.9	0.921053	0.945946	0.171744	0.556535	0.173644	0.573981	10.5443	2.0365	10.2629	2.0626	-15.0023	3.80576	-15.2165	3.97885									0.0662646	0.0129089	0.0663067	0.0115439	0.0673458	0.0107597	13.3588	7.44677	0.023595	0.00622834	0.0238648	0.00570747	0.115463	0.18406	0.788684	0.377355	5	0	-22.2569	7.72809	7.01694	8.55414
5986	Cow	Full (physical and visual) separation from calf within acoustic range	Negative	1.99243	1.95	1	1	1	0	1	0	0	0	0	0	2.0267	0.429062	2.0267	0.429062									0.0643515	0.004829	0.0643515	0.004829	0.0643515	0.004829	19.5353	4.14892	0.0847314	0.0116295	0.0847314	0.0116295	0.0160786	0.0296854	0.147604	0.0804174	6.05027	1.02393	-24.3626	1.053	11.0844	1.37318
5986	Cow	Physical (but not visual) separation from calf	Negative	1.99252	1.3	0.657895	1.04167	0.223719	0.147561	0.223719	0.147561	10.2801	3.58504	10.2801	3.58504	-15.2255	2.94624	-15.2255	2.94624									0.0270649	0.103836	0.0544407	0.124386	0.037241	0.121269	10.9583	3.23434	0.0995745	0.0779106	0.0869614	0.068536	0.000467636	0.00266529	1.42899	1.03613	6.21622	2.43243	-24.5014	1.24421	4.82061	7.8674
5986	Cow	Visual (but not physical) reunion with calf	Positive	2.00837	1.45	0.538462	0.777778	0.0687561	0.529394	0.0578277	0.184083	5.81372	0	5.81372	0	-13.0183	2.16114	-12.5532	1.47344									0.0287135	0.112418	0.0459009	0.119059	0.124804	0.123088	11.2074	3.14104	0.0855947	0.054413	0.0599652	0.0241129	0.00342408	0.0337877	0.810683	0.587198	6.33037	1.51804	-24.5537	1.54567	7.08133	2.74029
5986	Cow	Full (physical and visual) separation from calf within acoustic range	Negative	2.02163	2	1	1	0.461531	0.223229	0.461531	0.223229	9.15583	2.68324	9.15583	2.68324	-13.3753	0.758684	-13.3753	0.758684									0.0658156	0.00819372	0.0658156	0.00819372	0.0658156	0.00819372	10.876	4.9666	0.0218125	0.0136797	0.0218125	0.0136797	0.00671023	0.239727	0.658402	0.49794	5	0	-15.8178	2.7715	6.32129	3.6825
5986	Cow	Full (physical and visual) separation from calf within acoustic range	Negative	2.05154	1.8	0.85	0.971429	0.387935	0.319401	0.362094	0.317396	7.57517	1.70203	7.46166	1.70898	-13.0618	1.06572	-13.0886	1.04051									0.0711795	0.0455796	0.0796549	0.0260443	0.0797273	0.0262143	10.296	4.19467	0.0248301	0.0142781	0.0238484	0.0113759	0.000873479	0.0594726	0.762843	0.688669	5	0.0815538	-22.0682	4.11798	4.6064	6.04695
5986	Cow	Full (physical and visual) separation from calf within acoustic range	Negative	2.0763	2.05	1	1	1	0	1	0	0	0	0	0	0.57174	0.37185	0.57174	0.37185									0.0579328	0.00983477	0.0579328	0.00983477	0.0579328	0.00983477	18.4198	2.32749	0.0872665	0.00851334	0.0872665	0.00851334	0.00476743	0.00832928	0.0836727	0.145046	5.47344	0.966541	-27.5534	2.54395	11.109	1.89123
5986	Cow	Full (physical and visual) separation from calf within acoustic range	Negative	2.10957	1.85	0.853659	0.972222	0.2433	0.215393	0.245421	0.227854	9.79699	1.13439	9.78987	0.967322	-14.7885	4.60485	-14.7353	4.30688									0.0794893	0.0735571	0.0821999	0.0498397	0.0825034	0.0541519	14.6455	7.4758	0.0314026	0.0333478	0.0285133	0.0212819	0.000765099	0.0106295	0.501115	0.232471	5	0	-19.3327	6.80294	9.08494	4.22114
5986	Cow	Full (physical and visual) separation from calf within acoustic range	Negative	2.14259	0.75	0.292683	0.923077	0.142744	0.0611517	0.150776	0.0667301	6.5049	0.764902	6.60555	0.835354	-14.6404	0.670458	-14.6946	0.758097									0.0320898	0.0210953	0.0985347	0.180859	0.144497	0.182302	10.0931	3.39295	0.0723911	0.0365958	0.0338759	0.0339142	0.000796768	0.0063989	0.638986	0.100663	5	0	-26.6373	3.07935	6.70591	2.49909
5986	Cow	Full (physical and visual) separation from calf within acoustic range	Negative	2.19259	1.45	0.666667	1	0.125071	0.0664112	0.125071	0.0664112	7.76548	3.32882	7.76548	3.32882	-17.6996	3.61328	-17.6996	3.61328									0.0286279	0.100937	0.0401505	0.108688	0.0401505	0.108688	12.4609	5.18303	0.0715117	0.060808	0.0529569	0.0459186	0.00189517	0.0158473	0.770985	0.647293	5	0.440692	-19.2642	6.2015	8.98777	3.27712
5986	Cow	Physical (but not visual) separation from calf	Negative	2.22592	2.2	1	1	0.214134	0.20731	0.214134	0.20731	6.51028	1.59958	6.51028	1.59958	-15.6205	1.99825	-15.6205	1.99825									0.059283	0.027624	0.059283	0.027624	0.059283	0.027624	15.7493	4.65684	0.0817724	0.0195913	0.0817724	0.0195913	0.00641028	0.0996173	0.206259	0.210474	6.75097	0.668919	-24.5756	1.0568	10.0661	2.0195
5986	Cow	Full (physical and visual) separation from calf within acoustic range	Negative	2.23102	1.75	0.790698	1	0.33112	0.176366	0.33112	0.176366	7.52355	1.22861	7.52355	1.22861	-12.9561	2.01776	-12.9561	2.01776									0.0331562	0.100023	0.0407704	0.10024	0.0407704	0.10024	11.3384	4.36535	0.0485512	0.0615788	0.0435015	0.0435593	0.00108663	0.00925952	0.418767	0.573392	6.25357	1.12287	-24.2839	0.575546	4.80822	5.59671
5986	Cow	Full (physical and visual) separation from calf within acoustic range	Negative	2.25821	2.15	0.954545	1	0.363098	0.441172	0.363098	0.441172	7.58695	3.25275	7.58695	3.25275	-13.4691	3.65746	-13.4691	3.65746									0.0698743	0.016077	0.070368	0.015119	0.070368	0.015119	14.5994	9.42842	0.0226223	0.00358883	0.0224921	0.00284529	0.00364086	0.163671	0.644279	0.456619	5.67802	2.10693	-19.8787	5.76404	6.04037	3.73373
5986	Cow	Full (physical and visual) separation from calf within acoustic range	Negative	2.25905	2.25	0.886364	0.928571	0.400598	0.196098	0.418728	0.215627	6.7109	2.79865	6.93418	2.95933	-12.9255	3.54921	-13.0852	3.49769									0.0860112	0.0774802	0.0879922	0.0763547	0.0890442	0.0739526	17.4662	7.28468	0.0286284	0.0430617	0.0267113	0.0325658	0.000725038	0.0107384	0.576744	0.662228	7.57376	0.62708	-23.4037	2.04157	6.76635	3.2813
5986	Cow	Full (physical and visual) separation from calf within acoustic range	Negative	2.32349	1.55	0.533333	0.923077	0.210191	0.172656	0.206637	0.16678	6.5049	0	6.5049	0	-12.5497	0.553933	-12.5497	0.566713									0.0249975	0.117417	0.114577	0.121388	0.132735	0.120761	10.9395	2.5967	0.0661925	0.0716252	0.025676	0.0381104	0.0010007	0.00606672	0.328856	0.205281	5	0	-20.938	2.29913	4.33044	1.92625
5986	Cow	Full (physical and visual) separation from calf within acoustic range	Negative	2.38714	2.3	0.978261	1	0.255081	0.405468	0.255081	0.405468	11.6133	2.36454	11.6133	2.36454	-15.3823	3.04596	-15.3823	3.04596									0.0757742	0.0431369	0.0763096	0.0409868	0.0763096	0.0409868	10.3878	5.84364	0.0268302	0.0168337	0.0267799	0.0162068	0.00121861	0.0190023	0.471702	0.59847	5	0	-22.4088	1.42928	4.21774	8.66481
5986	Cow	Full (physical and visual) separation from calf within acoustic range	Negative	2.43728	2.35	0.978723	1	0.226807	0.23183	0.226807	0.23183	11.5859	3.47723	11.5859	3.47723	-12.8704	2.10825	-12.8704	2.10825									0.0718369	0.0187647	0.0723092	0.0138263	0.0723092	0.0138263	10.08	3.60787	0.0227215	0.00597856	0.022643	0.00550263	0.00293776	0.273195	0.967146	1.41445	5	2.47477	-22.6223	5.84737	7.40645	4.96242
5980	Cow	Visual (but not physical) reunion with calf	Positive	0.864521	0.85	0.9375	0.9375	0.780077	0.306547	0.805251	0.292473	6.91016	0.682717	6.8968	0.716561	-10.452	1.10235	-10.3373	1.11074									0.0646027	0.0111505	0.0646027	0.0111505	0.0648727	0.0101342	12.9223	3.49104	0.141722	0.021391	0.14262	0.0214209	0.000531377	0.0192168	4.81152	1.12627	5	0	-12.9009	0.406543	8.00862	1.7024
5980	Cow	Visual (but not physical) reunion with calf	Positive	0.950917	0.95	1	1	0.43091	0.319298	0.43091	0.319298	7.85523	4.11125	7.85523	4.11125	-13.5475	0.594371	-13.5475	0.594371									0.0657382	0.00590727	0.0657382	0.00590727	0.0657382	0.00590727	15.9334	5.05601	0.117555	0.0132995	0.117555	0.0132995	0.0842592	0.173539	0.256173	0.174868	5	0	-12.9374	0.182054	7.71126	0.607809
5980	Cow	Visual (but not physical) reunion with calf	Positive	1.59438	1.55	1	1	0.346976	0.173011	0.346976	0.173011	7.73686	2.39657	7.73686	2.39657	-13.8148	0.825782	-13.8148	0.825782									0.064444	0.0153692	0.064444	0.0153692	0.064444	0.0153692	17.6747	6.80703	0.129133	0.0165191	0.129133	0.0165191	0.00133742	0.00536896	2.79503	4.13763	6.39313	1.07041	-24.6314	3.02555	7.65406	1.23922
5975	Cow	Visual (but not physical) reunion with calf	Positive	0.759437	0.75	0.928571	0.928571	0.375663	0.148606	0.366746	0.0946746	23.1547	4.15619	23.536	4.31513	-12.6403	0.854045	-12.7498	0.72723									0.0695233	0.025783	0.0695233	0.025783	0.0711731	0.0212764	8.59856	1.6219	0.0703709	0.0381261	0.0685244	0.0371194	0.00190723	0.0126063	6.41434	0	6.66667	0	-12.9106	1.24605	3.58306	5.62845
5975	Cow	Visual (but not physical) reunion with calf	Positive	1.1159	1.1	1	1	0.516117	0.197821	0.516117	0.197821	7.54383	0.69447	7.54383	0.69447	-13.2198	1.69808	-13.2198	1.69808									0.0527626	0.0422787	0.0527626	0.0422787	0.0527626	0.0422787	8.84017	3.83683	0.060416	0.0471954	0.060416	0.0471954	0.00651519	0.0461134	1.95664	1.78177	7	1	-18.0936	1.36909	2.84763	7.98695
5975	Cow	Visual (but not physical) reunion with calf	Positive	1.1469	1.1	0.857143	0.857143	0.419985	0.155366	0.381743	0.147684	10.604	3.38538	10.7083	3.46757	-13.7964	1.67531	-14.0212	1.14543									0.0696872	0.0200528	0.0696872	0.0200528	0.0710089	0.0131703	8.9843	2.2982	0.0419776	0.0291778	0.0374558	0.0257704	0.0395512	0.225966	0.791249	1.28812	6.55	1.275	-16.4241	4.55113	9.55139	5.16929
44	Pig	In pair with food and toys in familiar pen	Positive	0.157982	0.149955	0	0	0.474206	0.412267			12.9326	0			-7.26713	1.38472			53.1508	7.59298			-13.2265	0.875257			0.061901	0.00914724	0.061901	0.00914724					0.181329	0.0201458			0.495844	0.984443
44	Pig	In pair with food and toys in familiar pen	Positive	0.160998	0.149955	0	0	0.314569	0.221995			12.5284	0			-7.41552	0.632089			60.7438	15.186			-14.0068	0.26163			0.0640074	0.013801	0.0640074	0.013801					0.145297	0.00876702			0.00975032	0.250534
44	Pig	In pair with food and toys in familiar pen	Positive	0.168186	0.149955	0	0	0.386251	0.498659			12.1488	0			-6.98262	0.0610435			55.6818	13.9205			-13.2887	0.77187			0.0585604	0.0158963	0.0585604	0.0158963					0.132184	0.0115426			0.999327	0.00632356
44	Pig	In pair with food and toys in familiar pen	Positive	0.173696	0.149955	0	0	0.572948	0.0859688			11.7914	0			-6.70447	0.801988			53.4545	6.68182			-8.90099	1.23462			0.0625203	0.0140885	0.0625203	0.0140885					0.149544	0.00324622			0.000845655	0.250368
44	Pig	In pair with food and toys in familiar pen	Positive	0.173696	0.149955	0	0	0.984585	0.0462454			11.7914	0			-7.10983	0.0313334			53.4545	6.68182			-8.41646	0.246172			0.0661734	0.0202302	0.0661734	0.0202302					0.175988	0.0237702			0.00927198	0.245688
44	Pig	In pair with food and toys in familiar pen	Positive	0.175397	0.174943	0	0	0.587326	0.214175			11.7914	0			-7.17926	0.466441			73.5	0			-10.5617	0.361118			0.05661	0.0226793	0.05661	0.0226793					0.186938	0.0402781			0.997935	0.999652
44	Pig	In pair with food and toys in familiar pen	Positive	0.176508	0.174943	0	0	0.882761	0.295677			11.4545	0			-6.57733	0.54343			60.1364	13.3636			-10.2491	1.53248			0.0579332	0.0345953	0.0579332	0.0345953					0.179776	0.0307511			0.00039278	0.000941365
44	Pig	In pair with food and toys in familiar pen	Positive	0.182154	0.174943	0	0	0.774069	0.281062			11.1364	0			-7.09622	0.578852			64.2483	0			-14.8956	1.36759			0.0638957	0.0207033	0.0638957	0.0207033					0.143773	0.026946			0.000312112	0.00769524
44	Pig	In pair with food and toys in familiar pen	Positive	0.183175	0.174943	0	0	1	0			11.1364	0			-7.03135	0.258263			57.8234	6.42483			-14.1622	1.79449			0.0605173	0.0193078	0.0605173	0.0193078					0.136957	0.0162892			0.000249553	0.000159809
44	Pig	In pair with food and toys in familiar pen	Positive	0.184558	0.174943	0	0	0.354139	0.433628			11.1364	0			-7.27418	0.342219			57.8234	19.2745			-14.3796	0.615222			0.0624349	0.0160631	0.0624349	0.0160631					0.12784	0.0128104			3.19656e-05	0.00215215
44	Pig	Short social isolation in familiar pen	Negative	0.235465	0.2	1	1	1	0	1	0	0	0	0	0	1.8783	0.550225	1.8783	0.550225									0.0708037	0.018913	0.0708037	0.018913	0.0708037	0.018913	8.69506	3.67216	0.160563	0.013153	0.160563	0.013153	0.528306	0.399322							4.73092	8.0333
44	Pig	Short social isolation in familiar pen	Negative	0.251565	0.25	0.75	0.75	1	0	1	0	0	0	0	0	1.91857	0.419668	1.82452	0.188925									0.067459	0.0153685	0.067459	0.0153685	0.0691276	0.0101068	11.8372	0.0715619	0.0856742	0.0140508	0.0797005	0.0101804	0.633798	0.368223							13.7155	1.304
44	Pig	Short social isolation in familiar pen	Negative	0.256395	0.25	1	1					0	0	0	0	1.9852	0.183307	1.9852	0.183307									0.0648727	0.0129564	0.0648727	0.0129564	0.0648727	0.0129564	8.29897	0.798701	0.159161	0.00812834	0.159161	0.00812834	0.00694844	0.490256							5.4783	4.17464
44	Pig	Short social isolation in familiar pen	Negative	0.265238	0.25	0.75	0.75					0	0	0	0	1.94916	0.191726	1.97454	0.307326									0.0661707	0.012946	0.0661707	0.012946	0.0704921	0.00770395	10.8059	1.8367	0.127879	0.0273043	0.141178	0.0135977	0.278568	0.249635							14.2713	2.3312
44	Pig	Short social isolation in familiar pen	Negative	0.280862	0.25	0.5	0.5					0	0	0	0	1.37717	0.297635	1.27241	0.0166252									0.064151	0.0134821	0.064151	0.0134821	0.0667494	0.00816107	11.0597	0.859836	0.112851	0.0173181	0.112851	0.00812107	0.00233847	0.499382							13.5809	0.478737
44	Pig	Short social isolation in familiar pen	Negative	0.28424	0.25	1	1	1	0	1	0	0	0	0	0	1.19056	1.75887	1.19056	1.75887									0.0664117	0.00183719	0.0664117	0.00183719	0.0664117	0.00183719	8.41318	4.56802	0.141198	0.0206188	0.141198	0.0206188	0.00286446	0.498256							2.90232	3.59561
44	Pig	Short social isolation in familiar pen	Negative	0.286553	0.25	1	1	1	0	1	0	0	0	0	0	1.35005	0.293341	1.35005	0.293341									0.0692269	0.0146474	0.0692269	0.0146474	0.0692269	0.0146474	12.188	3.90109	0.122331	0.00635358	0.122331	0.00635358	0.952661	0.396299							13.8865	1.8976
44	Pig	Short social isolation in familiar pen	Negative	0.294989	0.25	1	1	1	0	1	0	0	0	0	0	0.99526	0.997168	0.99526	0.997168									0.0639159	0.00355394	0.0639159	0.00355394	0.0639159	0.00355394	10.3691	1.34984	0.155622	0.0109949	0.155622	0.0109949	0.00846124	0.496602							13.3797	0.923425
44	Pig	Short social isolation in familiar pen	Negative	0.302834	0.3	1	1	1	0	1	0	0	0	0	0	1.66588	0.521824	1.66588	0.521824									0.0573858	0.0267496	0.0573858	0.0267496	0.0573858	0.0267496	7.21737	3.40761	0.124054	0.0242686	0.124054	0.0242686	0.00965768	0.247193							4.65718	8.99441
44	Pig	Short social isolation in familiar pen	Negative	0.336939	0.3	0.8	0.8	1	0	1	0	0	0	0	0	1.03164	0.283165	1.1726	0.397832									0.0696295	0.0259573	0.0696295	0.0259573	0.0754935	0.0177892	10.4469	1.61691	0.115603	0.00301058	0.116975	0.00359812	0.0908643	0.326274							15.6143	3.71964
43	Pig	In pair with food and toys in familiar pen	Positive	0.291746	0.25	0.75	0.75	0.349752	0.133086	0.376338	0.149662	48.5044	39.644	30.0701	22.2303	-12.6263	0.939229	-12.9338	0.775508	37.7841	5.96591	35.7955	1.98864	-14.7094	1.00687	-15.0067	0.503436	0.0685967	0.0207445	0.0685967	0.0207445	0.0788106	0.0108279	7.18665	1.57758	0.13136	0.0291283	0.119666	0.0141909	0.142969	0.488271							-0.32143	1.41583
43	Pig	Short social isolation in familiar pen	Negative	0.355556	0.35	1	1	1	0	1	0	0	0	0	0	1.77896	0.307791	1.77896	0.307791									0.0663515	0.0116881	0.0663515	0.0116881	0.0663515	0.0116881	9.81281	3.78215	0.144874	0.0355523	0.144874	0.0355523	0.0671912	0.753661							15.3096	1.52672
43	Pig	In pair with food and toys in familiar pen	Positive	0.359093	0.35	0	0	0.762183	0.244919			70.0881	2.78343			-12.1521	0.460873			69.4909	6.68182			-9.06433	3.06092			0.0669294	0.0105309	0.0669294	0.0105309					0.12174	0.123113			0.00101462	0.000261929
43	Pig	In pair with food and toys in familiar pen	Positive	0.363719	0.35	1	1	0.526128	0.0721616	0.526128	0.0721616	63.2812	4.96888	63.2812	4.96888	-12.947	1.40444	-12.947	1.40444	52.6836	10.2797	52.6836	10.2797	-14.7044	1.30978	-14.7044	1.30978	0.0705874	0.0189042	0.0705874	0.0189042	0.0705874	0.0189042	6.0996	0.377168	0.122261	0.0120239	0.122261	0.0120239	0.0132577	0.0133738							0.0481891	1.28513
43	Pig	Short social isolation in familiar pen	Negative	0.399524	0.35	1	1	1	0	1	0	0	0	0	0	1.51118	0.637793	1.51118	0.637793									0.0719992	0.0169204	0.0719992	0.0169204	0.0719992	0.0169204	12.3523	0.864869	0.0938054	0.0053231	0.0938054	0.0053231	0.00932536	0.968424							13.8478	1.46302
43	Pig	Short social isolation in familiar pen	Negative	0.412449	0.4	1	1					0	0	0	0	1.24364	0.560748	1.24364	0.560748									0.0678701	0.0180099	0.0678701	0.0180099	0.0678701	0.0180099	10.8262	1.44238	0.13022	0.015653	0.13022	0.015653	0.689201	0.632123							13.0661	0.46578
43	Pig	In pair with food and toys in familiar pen	Positive	0.414558	0.4	0.285714	0.285714	0.376683	0.202376	0.363604	0.00435966	68.2361	10.7082	37.5667	11.025	-13.2537	2.19326	-15.2938	0.167165	44.5455	19.4886	38.9773	5.56818	-14.3815	3.06616	-16.1008	0.604403	0.0646469	0.0205544	0.0646469	0.0205544	0.0556512	0.00473538	6.68125	0.596442	0.115294	0.0193572	0.110177	0.00511696	0.907406	0.698026							-3.00548	0.547902
43	Pig	Short social isolation in familiar pen	Negative	0.426485	0.4	0.857143	0.857143	1	0	1	0	0	0	0	0	1.26904	0.746547	1.44502	0.768674									0.0643807	0.0229933	0.0643807	0.0229933	0.066081	0.0205361	5.1702	1.68524	0.105249	0.0126221	0.105649	0.0112817	0.37562	0.606241							-0.55283	0.93073
43	Pig	In pair with food and toys in familiar pen	Positive	0.430476	0.4	0.285714	0.285714	0.544748	0.131481	0.601663	0.00470882	68.3876	29.3113	86.5263	17.9424	-14.0344	0.283142	-13.9432	0.100541	59.2742	13.4714	67.357	2.69428	-9.28489	2.22641	-8.63437	0.650519	0.0699756	0.0197548	0.0699756	0.0197548	0.0825621	0.00155054	4.77497	0.349793	0.126343	0.0144575	0.13376	0.00292458	0.0533728	0.0743278							0.23724	0.909089
43	Pig	Short social isolation in familiar pen	Negative	0.431361	0.4	1	1	1	0	1	0	0	0	0	0	1.64746	0.740233	1.64746	0.740233									0.0691581	0.0296989	0.0691581	0.0296989	0.0691581	0.0296989	6.94726	4.14879	0.1229	0.0101561	0.1229	0.0101561	0.00322874	0.0731431							3.15	13.44
43	Pig	Short social isolation in familiar pen	Negative	0.438866	0.4	0.714286	0.714286	1	0	1	0	0	0	0	0	1.69821	0.586452	1.76608	0.230615									0.0698567	0.0118387	0.0698567	0.0118387	0.0711178	0.00555284	9.94102	0.797049	0.0997965	0.0141875	0.112334	0.0132743	0.127492	0.237523							16.424	1.28155
43	Pig	In pair with food and toys in familiar pen	Positive	0.461134	0.45	0	0	0.463596	0.233412			133.909	116.303			-14.5354	0.584869			58.7413	16.9799			-13.6399	0.893048			0.061912	0.0168616	0.061912	0.0168616					0.130811	0.0368058			6.88727e-06	5.69453e-05
43	Pig	Short social isolation in familiar pen	Negative	0.466599	0.45	1	1	1	0	1	0	0	0	0	0	1.16445	0.709559	1.16445	0.709559									0.0662304	0.0177356	0.0662304	0.0177356	0.0662304	0.0177356	10.0553	5.02415	0.10664	0.00806661	0.10664	0.00806661	0.132445	0.230668	0.82699	0.518861	5	0	-2.14231	0.205849	11.9417	3.72338
43	Pig	In pair with food and toys in familiar pen	Positive	0.496077	0.45	0.125	0.125	0.592608	0.116008	0.425837	0	67.076	1.5634	67.3799	0	-11.9158	1.04925	-12.8063	0	61.7163	7.40596	40.3213	0	-9.58538	0.943652	-10.0852	0	0.0695302	0.0204462	0.0695302	0.0204462	0.0360866	0	6.19219	0	0.106213	0.0133043	0.138283	0	0.00164793	0.491073							-0.136973	0
43	Pig	In pair with food and toys in familiar pen	Positive	0.523152	0.5	1	1	0.31192	0.447034	0.31192	0.447034	70.9017	12.7287	70.9017	12.7287	-12.7456	4.04745	-12.7456	4.04745	61.25	11.1364	61.25	11.1364	-13.9786	1.59059	-13.9786	1.59059	0.0681966	0.0278014	0.0681966	0.0278014	0.0681966	0.0278014	6.04934	2.04025	0.138986	0.019581	0.138986	0.019581	0.00499821	0.00449617	0.758677	0	5	0	-2.10696	0.0159454	-0.994553	1.56624
43	Pig	Short social isolation in familiar pen	Negative	0.523492	0.5	0.888889	0.888889	1	0	1	0	0	0	0	0	2.31552	0.594585	2.19754	0.676573									0.0708616	0.0173868	0.0708616	0.0173868	0.0725749	0.016136	11.5828	1.07918	0.0974275	0.0124044	0.0938248	0.0131423	0.00844453	0.987663			5	0	-2.09705	0.0161137	14.1997	0.946416
43	Pig	In pair with food and toys in familiar pen	Positive	0.553628	0.55	1	1	0.432639	0.160084	0.432639	0.160084	59.4013	10.9857	59.4013	10.9857	-13.8799	1.03098	-13.8799	1.03098	51.6217	24.3608	51.6217	24.3608	-14.3313	2.23633	-14.3313	2.23633	0.0661794	0.0182494	0.0661794	0.0182494	0.0661794	0.0182494	7.9446	2.28127	0.110335	0.0136785	0.110335	0.0136785	0.714514	0.970665	0.387253	0.144467	5	0	-2.11242	0.0362489	-1.82883	1.93978
42	Pig	In pair with food and toys in familiar pen	Positive	0.209252	0.2	0.333333	0.333333	0.994721	0.264254	1	0	32.2648	8.07363	45.185	0	-11.6295	0.241995	-11.6295	0	38.9773	5.56818	44.5455	0	-15.0066	0.505444	-15.512	0	0.0641135	0.00666274	0.0641135	0.00666274	0.054528	0	6.23216	0	0.0984663	0.00166077	0.0970326	0	0.647479	0.338945							1.03804	0
42	Pig	In pair with food and toys in familiar pen	Positive	0.267052	0.25	0.75	0.75	0.563984	0.208796	0.48445	0.158314	70.5761	64.1705	54.6705	25.5288	-14.1922	0.317583	-14.109	0.385509	53.4545	20.0455	60.1364	20.0455	-11.3715	3.89196	-12.6689	2.05225	0.0622399	0.00682618	0.0622399	0.00682618	0.0644882	0.0049932	7.44856	0.91892	0.130642	0.027048	0.136172	0.0306344	0.368029	0.4106							0.867177	0.321356
42	Pig	Short social isolation in familiar pen	Negative	0.270295	0.25	1	1	1	0	1	0	0	0	0	0	1.38354	0.284341	1.38354	0.284341									0.0681617	0.015586	0.0681617	0.015586	0.0681617	0.015586	6.15316	0.826543	0.115286	0.0118256	0.115286	0.0118256	0.409963	0.34359							-1.41767	1.12301
42	Pig	Short social isolation in familiar pen	Negative	0.271519	0.25	0.75	0.75	1	0	1	0	0	0	0	0	1.57578	0.511874	1.7464	0.442747									0.0638765	0.00394868	0.0638765	0.00394868	0.0638467	0.007808	6.84287	1.34299	0.144416	0.0139198	0.1377	0.00769238	0.941425	0.353204							-2.44872	0.998515
42	Pig	Short social isolation in familiar pen	Negative	0.276485	0.25	1	1	1	0	1	0	0	0	0	0	0.524665	0.213514	0.524665	0.213514									0.0611712	0.00110402	0.0611712	0.00110402	0.0611712	0.00110402	6.5702	0.712447	0.152254	0.0108895	0.152254	0.0108895	0.178022	0.40802							1.52257	0.737316
42	Pig	In pair with food and toys in familiar pen	Positive	0.296644	0.25	1	1	0.716949	0.114084	0.716949	0.114084	36.3179	21.0328	36.3179	21.0328	-13.2218	1.20247	-13.2218	1.20247	40.3213	0	40.3213	0	-12.7805	0.603763	-12.7805	0.603763	0.0661988	0.0219755	0.0661988	0.0219755	0.0661988	0.0219755	6.83961	1.22647	0.132973	0.0126168	0.132973	0.0126168	0.141704	0.419263							-1.22583	0.631143
42	Pig	In pair with food and toys in familiar pen	Positive	0.307755	0.3	0	0	0.61648	0.206469			49.1171	7.01633			-13.7128	0.395265			55.6818	11.1364			-12.3485	1.2224			0.0600286	0.0183485	0.0600286	0.0183485					0.150554	0.0270325			0.00391498	0.255248
42	Pig	Short social isolation in familiar pen	Negative	0.311247	0.3	1	1	1	0	1	0	0	0	0	0	1.38865	1.21328	1.38865	1.21328									0.066673	0.0188319	0.066673	0.0188319	0.066673	0.0188319	8.49638	0.222355	0.131254	0.0116652	0.131254	0.0116652	0.00855043	0.259662							13.0355	14.916
42	Pig	In pair with food and toys in familiar pen	Positive	0.313673	0.3	0.6	0.6	0.192819	0.0381684	0.20884	0.0275032	54.5711	10.7889	58.5185	2.11369	-13.1034	0.623346	-13.1034	0.311673	55.6818	11.1364	55.6818	0	-14.777	1.32682	-15.1083	0.331323	0.0661108	0.0107765	0.0661108	0.0107765	0.0702417	0.00419921	5.97656	2.47232	0.116895	0.0119959	0.110011	0.00738769	0.992001	0.248265							-0.487737	0.528471
42	Pig	In pair with food and toys in familiar pen	Positive	0.31873	0.3	0.2	0.2	0.627113	0.253276	0.719463	0	96.6018	3.83523	96.6018	0	-13.5875	0.617353	-14.119	0	48.4971	10.7771	48.4971	0	-10.7258	0.919007	-11.4166	0	0.0603346	0.0205895	0.0603346	0.0205895	0.0754921	0	4.27541	0	0.126485	0.00816692	0.11314	0	0.0611668	0.252583							-1.45209	0
42	Pig	In pair with food and toys in familiar pen	Positive	0.331497	0.3	0.8	0.8	0.611623	0.101211	0.610168	0.0284605	33.5028	24.2422	39.261	15.1082	-14.5225	0.0975148	-14.5305	0.151627	62.642	46.9815	54.8118	27.4059	-17.8351	1.00169	-17.5148	1.34235	0.0645872	0.0184672	0.0645872	0.0184672	0.0699995	0.0144567	6.84366	0.829127	0.141947	0.0116239	0.145307	0.00866217	0.620964	0.542244							-0.678972	0.123088
42	Pig	Short social isolation in familiar pen	Negative	0.337755	0.3	1	1	1	0	1	0	0	0	0	0	0.77805	1.95682	0.77805	1.95682									0.0555586	0.0218277	0.0555586	0.0218277	0.0555586	0.0218277	6.74297	1.08895	0.127526	0.0299823	0.127526	0.0299823	0.266484	0.119785							-1.57255	0.287778
42	Pig	Short social isolation in familiar pen	Negative	0.372449	0.35	1	1					0	0	0	0	1.62272	0.485966	1.62272	0.485966									0.0621309	0.0041429	0.0621309	0.0041429	0.0621309	0.0041429	6.5593	1.45792	0.0986837	0.0380404	0.0986837	0.0380404	0.455772	0.488139							-1.7813	3.21528
42	Pig	In pair with food and toys in familiar pen	Positive	0.398662	0.35	0.333333	0.333333	0.384361	0.203748	0.50014	0.108965	56.4142	18.263	56.4142	0.276753	-12.4301	1.83908	-11.7607	0.711461	51.8417	0	51.8417	0	-8.83815	1.18622	-9.67614	0.480858	0.0641645	0.00423876	0.0641645	0.00423876	0.065463	0.00187622	7.07428	0.439711	0.176246	0.0214485	0.174741	0.00484673	0.095185	0.450467							-0.725057	0.341519
42	Pig	Short social isolation in familiar pen	Negative	0.443288	0.4	1	1	1	0	1	0	0	0	0	0	1.06485	0.513303	1.06485	0.513303									0.0655508	0.00654404	0.0655508	0.00654404	0.0655508	0.00654404	6.64059	1.9706	0.143612	0.0322953	0.143612	0.0322953	0.327643	0.667547							-0.369741	2.39522
42	Pig	Short social isolation in familiar pen	Negative	0.498073	0.45	1	1	1	0	1	0	0	0	0	0	1.56254	0.563573	1.56254	0.563573									0.06524	0.00695457	0.06524	0.00695457	0.06524	0.00695457	7.33237	0.663034	0.113362	0.0130613	0.113362	0.0130613	0.146681	0.3594			5	0	-2.11802	0.0211792	-1.65014	1.4746
42	Pig	In pair with food and toys in familiar pen	Positive	0.522358	0.5	0.333333	0.333333	0.500074	0.416763	0.746519	0.184979	39.1763	29.2375	52.495	1.65216	-13.2669	1.72459	-12.5455	0.275097	55.6818	22.2727	55.6818	0	-13.0217	0.916728	-12.6743	0.272151	0.0612267	0.0102304	0.0612267	0.0102304	0.0795968	0.00629601	4.90114	1.8728	0.100397	0.0150025	0.100397	0.0162014	0.279768	0.466554	0.150431	0	5	0	-2.10702	0.00093005	-1.15158	1.08633
42	Pig	Short social isolation in familiar pen	Negative	0.530975	0.5	0.888889	0.888889	1	0	1	0	0	0	0	0	1.84741	0.109605	1.82209	0.123825									0.0649972	0.010653	0.0649972	0.010653	0.0640818	0.0147527	7.63265	2.11129	0.150639	0.0290592	0.149447	0.0216566	0.225514	0.61301	0.621361	0.382461	5	0	-2.11928	0.0834573	-0.218782	1.98819
42	Pig	Short social isolation in familiar pen	Negative	0.600726	0.6	1	1	1	0	1	0	0	0	0	0	1.71208	0.568444	1.71208	0.568444									0.0665883	0.00920799	0.0665883	0.00920799	0.0665883	0.00920799	7.09377	1.37278	0.116355	0.030929	0.116355	0.030929	0.00424586	0.171781			5	0	-2.10199	0.0181284	-2.37194	1.43644
41	Pig	In pair with food and toys in familiar pen	Positive	0.186395	0.174943	0	0	0.831238	0.326646			10.8354	0			-7.05489	1.26816			61.8687	18.5606			-12.7	0.515977			0.0627487	0.0176025	0.0627487	0.0176025					0.15034	0.033817			0.00133264	0.0388882
41	Pig	In pair with food and toys in familiar pen	Positive	0.212177	0.2	1	1	0.483596	0.165071	0.483596	0.165071	76.0538	52.6517	76.0538	52.6517	-13.1431	1.18922	-13.1431	1.18922	48.4971	0	48.4971	0	-13.7684	1.13825	-13.7684	1.13825	0.0624596	0.00727221	0.0624596	0.00727221	0.0624596	0.00727221	6.71166	0.617871	0.137968	0.00630604	0.137968	0.00630604	0.20866	0.0552153							-1.11397	0.194899
41	Pig	In pair with food and toys in familiar pen	Positive	0.245578	0.2	0	0	0.79335	0.269668			60.1834	18.1983			-13.9564	0.0733641			108.943	36.3142			-13.5323	3.68075			0.0665746	0.00588074	0.0665746	0.00588074					0.120983	0.00335688			0.999719	5.65741e-05
41	Pig	In pair with food and toys in familiar pen	Positive	0.256372	0.25	0.75	0.75	0.152374	0.0597819	0.159533	0.0980856	46.7529	69.8264	77.7838	46.5601	-14.4407	0.771354	-14.3589	0.930632	55.6818	13.9205	60.322	9.2803	-12.9919	0.406378	-13.1351	0.383215	0.0683999	0.027223	0.0683999	0.027223	0.0778791	0.0126844	4.11567	1.04352	0.118503	0.017627	0.112423	0.0170139	0.977493	0.493647							1.20128	1.77137
41	Pig	In pair with food and toys in familiar pen	Positive	0.265918	0.25	0.5	0.5	0.329097	0.397492	0.135594	0.0073905	92.1137	112.407	27.3969	12.2683	-12.9745	0.627727	-12.3215	0.726467	60.1364	8.90909	46.7727	13.3636	-9.50544	2.60095	-7.41602	1.22244	0.0658025	0.0134602	0.0658025	0.0134602	0.0574988	0.0114561	4.59399	0.358087	0.153535	0.0187107	0.156887	0.00815936	0.861689	0.0853532							-0.400851	0.198356
41	Pig	In pair with food and toys in familiar pen	Positive	0.284354	0.25	0.75	0.75	0.619982	0.340128	0.772303	0.194654	42.9808	44.2134	21.9028	25.193	-14.1414	1.77201	-13.3407	0.977882	55.6818	8.24916	55.6818	16.4983	-10.6084	1.09437	-10.681	1.97107	0.0656044	0.0163148	0.0656044	0.0163148	0.0730752	0.0102171	5.34268	2.8351	0.132476	0.0187859	0.12464	0.0102643	0.0179537	0.493725							-1.67851	0.491036
41	Pig	In pair with food and toys in familiar pen	Positive	0.304512	0.3	1	1	0.5289	0.122043	0.5289	0.122043	13.3636	0	13.3636	0	-12.7415	0.221082	-12.7415	0.221082	40.3213	5.76019	40.3213	5.76019	-9.81595	2.40942	-9.81595	2.40942	0.063329	0.0361189	0.063329	0.0361189	0.063329	0.0361189	7.01936	0.250942	0.155421	0.0368428	0.155421	0.0368428	0.899148	0.28745							-1.15914	1.82016
41	Pig	In pair with food and toys in familiar pen	Positive	0.328957	0.3	0.8	0.8	0.161504	0.354341	0.26633	0.297364	34.3257	12.4512	30.1442	10.2135	-13.8414	0.780526	-13.5063	0.748648	31.321	15.6605	39.1513	19.5756	-15.6088	0.779455	-15.9665	0.926336	0.0662315	0.0369532	0.0662315	0.0369532	0.0769128	0.0281268	7.32547	1.24456	0.0999897	0.0306842	0.0994822	0.00943793	0.768685	0.474712							-1.44093	1.93363
41	Pig	Short social isolation in familiar pen	Negative	0.353991	0.35	0.666667	0.666667	1	0	1	0	0	0	0	0	1.52946	0.147424	1.52861	0.354625									0.0671933	0.0213761	0.0671933	0.0213761	0.0730816	0.00611564	9.47579	1.31339	0.0866681	0.0108571	0.0823255	0.0052443	0.0611664	0.168612							15.0058	2.80871
41	Pig	Short social isolation in familiar pen	Negative	0.375102	0.35	0.666667	0.666667	1	0	1	0	0	0	0	0	1.66496	0.316559	1.75146	0.445279									0.0642423	0.0123189	0.0642423	0.0123189	0.0704422	0.00944965	8.71493	1.16078	0.107695	0.0163521	0.117021	0.0162449	0.0912225	0.144671							19.9708	3.25717
41	Pig	In pair with food and toys in familiar pen	Positive	0.390658	0.35	1	1	0.378245	0.131053	0.378245	0.131053	118.632	33.9874	118.632	33.9874	-14.19	0.290967	-14.19	0.290967	46.5341	35.1989	46.5341	35.1989	-13.2124	2.61937	-13.2124	2.61937	0.0712288	0.0403082	0.0712288	0.0403082	0.0712288	0.0403082	6.60444	1.86739	0.0976489	0.0119318	0.0976489	0.0119318	0.0070089	0.281993							-1.6917	1.83825
41	Pig	Short social isolation in familiar pen	Negative	0.391927	0.35	1	1	1	0	1	0	0	0	0	0	1.31622	0.259027	1.31622	0.259027									0.0669325	0.0289119	0.0669325	0.0289119	0.0669325	0.0289119	10.835	1.33063	0.124272	0.0147542	0.124272	0.0147542	0.895584	0.865419							14.2161	0.508923
41	Pig	Short social isolation in familiar pen	Negative	0.418345	0.4	1	1	1	0	1	0	0	0	0	0	1.34261	0.345747	1.34261	0.345747									0.0690535	0.0120167	0.0690535	0.0120167	0.0690535	0.0120167	10.0061	2.61671	0.105508	0.0148682	0.105508	0.0148682	0.0908742	0.229953							10.199	5.52978
41	Pig	Short social isolation in familiar pen	Negative	0.425079	0.4	1	1	1	0	1	0	0	0	0	0	1.66911	0.390265	1.66911	0.390265									0.0632031	0.0157975	0.0632031	0.0157975	0.0632031	0.0157975	9.24299	1.09928	0.108106	0.0330443	0.108106	0.0330443	0.198512	0.472394							11.2806	5.80298
41	Pig	Short social isolation in familiar pen	Negative	0.438639	0.4	0.857143	0.857143					0	0	0	0	1.23333	0.606298	1.42032	0.670735									0.0678261	0.0154011	0.0678261	0.0154011	0.0694581	0.0159043	12.8243	4.0172	0.131323	0.0143146	0.132952	0.0196165	0.977806	0.742051							13.6663	2.25324
41	Pig	Short social isolation in familiar pen	Negative	0.460748	0.45	1	1	1	0	1	0	0	0	0	0	1.54028	0.725717	1.54028	0.725717									0.0658947	0.0300019	0.0658947	0.0300019	0.0658947	0.0300019	8.55801	6.49042	0.121504	0.0141539	0.121504	0.0141539	0.00468866	0.01333	16.267	0	5	0	-2.18088	0.158105	7.9618	9.95423
41	Pig	Short social isolation in familiar pen	Negative	0.463583	0.45	0.875	0.875					0	0	0	0	1.79813	0.1423	1.846	0.175983									0.0653478	0.0237884	0.0653478	0.0237884	0.0690754	0.0181451	10.027	2.69342	0.086094	0.0231489	0.0898057	0.0268136	0.212604	0.452595	8.09329	0	5	0	-2.12741	0.0562198	11.068	2.54593
41	Pig	Short social isolation in familiar pen	Negative	0.476621	0.45	1	1	1	0	1	0	0	0	0	0	1.80364	0.40285	1.80364	0.40285									0.0711985	0.0148381	0.0711985	0.0148381	0.0711985	0.0148381	10.166	1.40192	0.090071	0.0135498	0.090071	0.0135498	0.120746	0.493796	2.83768	0	5	0	-2.10709	0.0260359	14.1316	1.10136
41	Pig	Short social isolation in familiar pen	Negative	0.497438	0.45	0.75	0.75	1	0	1	0	0	0	0	0	1.46116	0.162967	1.50876	0.13583									0.0644149	0.026689	0.0644149	0.026689	0.0731727	0.0270505	9.35723	3.7246	0.0986763	0.0134814	0.100557	0.00621541	0.284479	0.283673	4.80341	0	5	0	-2.11183	0.0168089	12.5783	2.91288
40	Pig	Short social isolation in familiar pen	Negative	0.235737	0.2	1	1	1	0	1	0	0	0	0	0	1.71059	0.0362901	1.71059	0.0362901									0.0661698	0.0078877	0.0661698	0.0078877	0.0661698	0.0078877	13.0039	0.113355	0.109006	0.0133997	0.109006	0.0133997	0.748165	0.191043							16.0128	1.33568
40	Pig	Short social isolation in familiar pen	Negative	0.253878	0.25	1	1	1	0	1	0	0	0	0	0	1.92938	0.179528	1.92938	0.179528									0.0673095	0.032463	0.0673095	0.032463	0.0673095	0.032463	7.00584	0.894529	0.0737366	0.00990327	0.0737366	0.00990327	0.73013	0.466622							-0.94477	1.63586
40	Pig	Short social isolation in familiar pen	Negative	0.268957	0.25	1	1	1	0	1	0	0	0	0	0	1.66191	0.513005	1.66191	0.513005									0.066186	0.0182807	0.066186	0.0182807	0.066186	0.0182807	6.81227	0.265934	0.0816059	0.00324867	0.0816059	0.00324867	0.451049	0.457869							-1.47332	0.674104
40	Pig	Short social isolation in familiar pen	Negative	0.318866	0.3	1	1	1	0	1	0	0	0	0	0	1.45211	0.130806	1.45211	0.130806									0.0665107	0.00929086	0.0665107	0.00929086	0.0665107	0.00929086	6.87264	0.962064	0.079561	0.00570728	0.079561	0.00570728	0.0809868	0.324084							-1.78034	1.03248
40	Pig	Short social isolation in familiar pen	Negative	0.337506	0.3	1	1	1	0	1	0	0	0	0	0	1.63801	0.477294	1.63801	0.477294									0.0705177	0.0258552	0.0705177	0.0258552	0.0705177	0.0258552	6.40385	1.39853	0.0884598	0.00686987	0.0884598	0.00686987	0.21183	0.452724							-0.751487	6.05794
40	Pig	Short social isolation in familiar pen	Negative	0.364308	0.35	1	1	1	0	1	0	0	0	0	0	1.68064	0.570424	1.68064	0.570424									0.0672045	0.0263825	0.0672045	0.0263825	0.0672045	0.0263825	7.87244	0.994008	0.0814469	0.00885693	0.0814469	0.00885693	0.144499	0.340694							-1.24493	0.260801
40	Pig	Short social isolation in familiar pen	Negative	0.38356	0.35	1	1	1	0	1	0	0	0	0	0	1.44698	0.544369	1.44698	0.544369									0.066904	0.0257944	0.066904	0.0257944	0.066904	0.0257944	9.90566	5.67664	0.112325	0.0277477	0.112325	0.0277477	0.0810608	0.170693							14.5876	10.5973
40	Pig	Short social isolation in familiar pen	Negative	0.383673	0.35	1	1	1	0	1	0	0	0	0	0	0.984853	0.678354	0.984853	0.678354									0.0664677	0.0328246	0.0664677	0.0328246	0.0664677	0.0328246	6.37428	0.583064	0.103986	0.0290971	0.103986	0.0290971	0.827869	0.89043							-0.0952791	2.04522
40	Pig	Short social isolation in familiar pen	Negative	0.396825	0.35	1	1	1	0	1	0	0	0	0	0	1.2709	0.609215	1.2709	0.609215									0.0647318	0.0270592	0.0647318	0.0270592	0.0647318	0.0270592	6.52567	1.30937	0.0969156	0.0143542	0.0969156	0.0143542	0.107586	0.826395							3.13322	2.02913
40	Pig	Short social isolation in familiar pen	Negative	0.436032	0.4	1	1	1	0	1	0	0	0	0	0	0.70155	0.81875	0.70155	0.81875									0.0562804	0.0256897	0.0562804	0.0256897	0.0562804	0.0256897	6.55962	1.19226	0.0893209	0.0127514	0.0893209	0.0127514	0.0272586	0.705556							5.27588	5.52158
3943	Sheep	Reunion with pen mate	Positive	0.585625	0.55	0	0	0.276585	0.159416			87.4862	10.3726			-13.3666	1.16858			105.159	9.92063			-19.7324	2.0221			0.0501453	0.057769	0.0501453	0.057769					0.145927	0.0843865			0.000494797	0.0238088
3943	Sheep	Short social isolation in familiar pen	Negative	0.842646	0.75	0	0	0.406985	0.19686			72.8977	12.0446			-12.8576	0.756567			83.3333	26.8817			-13.8133	3.30719			0.0777994	0.0405784	0.0792748	0.037268					0.0848475	0.0288762			0.574832	0.902057
3943	Sheep	Reunion with pen mate	Positive	0.882708	0.8	0.1875	0.2	0.260714	0.0881936	0.265335	0.104398	88.5501	35.1386	72.5726	18.4071	-13.2238	1.80684	-12.2539	1.63304	86.8056	11.1111	89.5833	2.43056	-18.3757	1.66372	-19.5433	0.310463	0.0619063	0.045932	0.065693	0.0459401	0.0329291	0.00390112	6.14805	2.61305	0.0672826	0.0431492	0.095403	0.0155442	5.83416e-05	0.150142	1.12633	0.0741055	5	0	-12.3101	0.209875	1.93492	3.26507
3943	Sheep	Short social isolation in familiar pen	Negative	0.935396	0.85	0.764706	0.8125	0.355919	0.170016	0.363922	0.195907	80.2855	34.5753	86.4199	32.1779	-12.6638	1.59924	-12.5688	1.15088	77.7778	36.1111	88.8889	38.8889	-19.7735	3.51105	-21.4779	3.81541	0.0677508	0.0498321	0.0715059	0.0450378	0.0801184	0.0362403	7.92204	3.52957	0.0522384	0.0433277	0.0513596	0.0229421	0.00355089	0.262403	2.28242	1.85828	5	0	-12.21	2.21676	14.0276	3.80839
3943	Sheep	Short social isolation in familiar pen	Negative	0.93625	0.9	0.470588	0.470588	0.263819	0.282976	0.187129	0.10422	75.9218	20.4928	62.0785	19.326	-13.2923	2.33447	-12.499	1.64556	94.4444	38.8889	100	16.6667	-20.4568	3.69029	-21.1443	1.37492	0.0669339	0.0347874	0.0669339	0.0347874	0.0622528	0.0182835	8.81098	2.24451	0.0800646	0.0287625	0.0780491	0.0210976	0.0152821	0.203374	0.290026	0.288097	5	0	-14.5479	1.73968	15.0513	1.72955
3943	Sheep	Reunion with pen mate	Positive	0.944896	0.85	0	0	0.329507	0.272777			103.452	33.4941			-12.647	2.36178			96.7742	26.8817			-15.2579	4.07864			0.0700266	0.0369296	0.0739126	0.033257					0.0681121	0.0345976			0.00624948	0.176241
3943	Sheep	Short social isolation in familiar pen	Negative	0.976458	0.9	0	0	0.290974	0.205763			69.7491	25.858			-13.2876	1.8389			84.5588	22.0588			-17.5763	2.05455			0.0725969	0.0546825	0.0775067	0.05402					0.085988	0.0389039			0.0419409	0.0994575
3943	Sheep	Short social isolation in familiar pen	Negative	0.992437	0.8	0.611111	0.733333	0.424774	0.254044	0.424774	0.241339	79.4699	49.1139	99.5897	42.4859	-12.5436	1.81677	-12.5303	1.33602	77.2059	8.27206	76.8995	7.8125	-18.9051	1.97895	-18.7565	2.14458	0.0715322	0.069811	0.0866913	0.0391928	0.0890552	0.0437097	10.0463	6.30239	0.046599	0.035813	0.0403099	0.0227598	0.0109101	0.709778	4.5055	1.01658	5	0	-10.1843	2.836	14.7949	2.28177
3943	Sheep	Short social isolation in familiar pen	Negative	0.993563	0.9	0.666667	0.705882	0.411975	0.24282	0.419906	0.213347	82.8334	18.0158	86.1138	16.3553	-12.9753	1.70762	-12.8193	1.26741	77.8186	10.4167	75.3676	8.57843	-17.6212	0.635169	-17.5182	0.621964	0.0714324	0.0438132	0.0730463	0.043875	0.0847216	0.0235616	9.01241	2.44754	0.0581905	0.0228118	0.0534605	0.0179295	0.00880275	0.0534176	2.22708	0	5	0	-13.5872	2.57296	15.0417	4.32448
3943	Sheep	Short social isolation in familiar pen	Negative	1.07542	1	0.95	1	0.283046	0.185146	0.283046	0.185146	78.7254	26.1882	78.7254	26.1882	-14.0213	2.07448	-14.0213	2.07448	80.6452	10.1868	80.6452	10.1868	-14.7747	2.22222	-14.7747	2.22222	0.0599145	0.0440568	0.0605731	0.0433903	0.0605731	0.0433903	9.77389	2.59479	0.0690373	0.0224766	0.0681703	0.0223371	0.000281148	0.00319803	3.26125	1.64482	6	0	-14.0427	6.66442	14.3228	8.19205
3943	Sheep	Short social isolation in familiar pen	Negative	1.0781	0.95	0.5	0.555556	0.24616	0.10829	0.198417	0.0885632	70.4117	38.59	91.9968	57.9185	-14.179	1.77771	-14.6212	0.894102	78.9474	37.21	88.2852	52.2779	-15.8229	5.73136	-17.4161	2.93079	0.0636932	0.049372	0.0695747	0.0396665	0.093571	0.0275136	10.2988	3.00728	0.0636533	0.0250641	0.0573234	0.00392553	0.00883453	0.0319128	0.311741	0.074637	7.73684	0.973684	-19.0948	1.30243	15.6394	1.98875
3943	Sheep	Short social isolation in familiar pen	Negative	1.09033	1.05	0.1	0.1	0.302333	0.200666	0.129368	0.0105098	79.8126	24.0687	71.9706	1.17327	-13.3753	1.64551	-15.4999	0.795087	79.7697	26.4529	78.9474	4.93421	-16.7637	2.65121	-17.32	0.545396	0.0728383	0.0364468	0.0728383	0.0364468	0.032938	0.00492773	9.15896	0.541858	0.0605628	0.0127808	0.0663209	0.00734014	0.000112456	0.999993	0.0021407	0.000133704	6	0	-25.356	0.000566579	13.2682	1.01102
3943	Sheep	Reunion with pen mate	Positive	1.09467	0.85	0.45	0.5625	0.283889	0.184948	0.257408	0.169336	116.986	49.4077	122.08	15.1858	-13.8419	2.66612	-13.6393	2.41959	93.2018	20.2851	98.6842	20.8333	-18.9259	1.70272	-19.743	1.54815	0.0653283	0.0505821	0.0730816	0.0385741	0.0775503	0.0269437	9.28686	1.19956	0.0658436	0.0458388	0.0604743	0.00455418	0.00199564	0.0184107	0.09544	0.0820555	6	0	-24.9143	0.338743	16.3694	0.913443
3943	Sheep	Short social isolation in familiar pen	Negative	1.17535	1	0.681818	0.789474	0.281509	0.232361	0.283533	0.207193	72.7023	39.6176	73.8396	37.8158	-13.1083	1.9816	-13.1183	2.03757	87.5576	10.7527	86.2775	9.3446	-16.742	2.4265	-16.742	1.97985	0.0773581	0.051712	0.0840066	0.0352658	0.0854954	0.0152144	9.60797	2.048	0.0782183	0.0375546	0.0637033	0.0247407	0.0991537	0.212923	0.404012	0.0703676	6	0	-16.1946	0.635525	15.8437	1.75474
3943	Sheep	Reunion with pen mate	Positive	1.1856	1.05	0.363636	0.4	0.21667	0.159325	0.188897	0.167832	74.431	32.05	76.3249	23.8619	-14.1184	1.72454	-13.2294	1.26492	102.151	13.6969	102.919	3.32821	-17.162	3.42825	-18.5546	1.62294	0.0632066	0.068711	0.0718422	0.065835	0.0741372	0.0301375	10.5806	2.1278	0.0643591	0.0591296	0.0633923	0.012169	0.00139791	0.0142447	0.216909	0.0925392	6	0	-26.3928	1.48732	15.2832	0.349577
3943	Sheep	Reunion with pen mate	Positive	1.21758	1	0.782609	0.947368	0.381902	0.110218	0.38721	0.101794	80.5307	43.3398	82.6833	42.1541	-13.379	2.5381	-13.5612	2.61852	84.2803	26.0417	87.1212	26.2784	-20.4805	6.81761	-20.6589	6.68808	0.0720655	0.0496427	0.075879	0.0251338	0.0761407	0.0217256	9.87139	4.02141	0.0608587	0.0122403	0.0605359	0.0101879	0.0185141	0.285421	0.757104	0.411277	6	0	-15.5476	6.81057	16.1024	1.98236
3943	Sheep	Short social isolation in familiar pen	Negative	1.22483	1.15	0.782609	0.818182	0.319443	0.160326	0.322922	0.154273	68.4919	23.9003	72.4018	40.2177	-13.1617	1.07704	-13.2333	0.857937	72.0845	10.101	72.5436	10.7897	-13.8866	2.85335	-14.0089	3.216	0.0760038	0.0386525	0.0760254	0.0312949	0.0770371	0.0223057	9.33384	2.21054	0.0752378	0.0241196	0.0700749	0.0202693	0.00448833	0.0669634	0.92499	1.55163	6	0	-18.7434	2.21201	15.0432	2.61293
3943	Sheep	Short social isolation in familiar pen	Negative	1.25687	0.9	0.625	0.882353	0.371582	0.368308	0.426667	0.393722	84.069	49.3084	83.3402	51.7099	-12.8646	0.463047	-12.789	0.611428	80.1932	13.0435	83.5749	14.7343	-19.0808	2.30458	-19.3961	2.01897	0.0699459	0.0724898	0.0878409	0.0328471	0.0935113	0.0308634	9.86048	2.50648	0.0736403	0.0648304	0.0693907	0.0402281	0.0371362	0.143523	0.125956	0.323844	5	0	-21.1396	1.79147	14.4303	1.354
3943	Sheep	Short social isolation in familiar pen	Negative	1.25698	1.05	0.75	0.947368	0.324806	0.249224	0.320865	0.1971	80.3082	22.6509	81.9613	24.2372	-13.1484	2.14925	-13.2476	2.16133	85.0242	21.256	85.5072	18.6594	-20.1236	4.62041	-20.7508	3.60288	0.0769585	0.0803269	0.0918519	0.0613796	0.0937443	0.0477225	8.76197	2.27038	0.0419161	0.0442579	0.0382928	0.0205358	0.00911984	0.237611	1.28465	0.764281	5	0	-12.6014	0.441423	13.574	3.01837
3943	Sheep	Short social isolation in familiar pen	Negative	1.25931	1.15	0.625	0.681818	0.329627	0.331536	0.396783	0.247509	72.4893	18.544	72.6337	17.5637	-11.7424	1.75008	-11.5985	1.77455	68.599	8.45411	67.3913	5.31401	-18.2201	2.92203	-18.8314	1.73305	0.0704508	0.0664116	0.0737263	0.0637801	0.0923913	0.0431402	9.94022	2.80107	0.0487137	0.0176816	0.0466262	0.0107168	0.0370392	0.126353	0.34346	0.275582	7.43671	0.928297	-19.778	1.56219	14.2435	2.39198
3943	Sheep	Short social isolation in familiar pen	Negative	1.2889	1.15	0.833333	0.909091	0.340104	0.170166	0.340104	0.178521	70.2819	28.405	75.0552	30.7408	-13.1335	2.02711	-13.2519	2.00202	90.6966	27.9336	87.1903	25.4792	-16.0183	4.16051	-15.9713	4.14172	0.0808405	0.0656246	0.0846001	0.0616581	0.0858072	0.0430112	8.67127	2.17924	0.0833167	0.0866005	0.0733629	0.0512113	0.000763708	0.00772219	5.14249	4.55178	5.25192	0.850215	-10.7158	4.1082	14.0396	3.47003
3943	Sheep	Short social isolation in familiar pen	Negative	1.30163	1.15	0.76	0.863636	0.298169	0.238214	0.303272	0.256811	97.7645	38.4471	97.8108	38.534	-13.9548	2.11618	-14.1373	2.09408	82.4653	15.842	83.3333	14.3229	-17.849	2.41174	-17.9534	2.30394	0.0592076	0.0703353	0.060335	0.0620298	0.0648301	0.0594967	9.77718	2.26421	0.0823162	0.08355	0.0707191	0.0864255	0.00679211	0.06046	2.96591	1.99139	5.92924	1.39387	-18.2605	3.01705	14.1508	2.91599
3943	Sheep	Reunion with pen mate	Positive	1.31927	1.05	0.48	0.6	0.340659	0.193981	0.290861	0.180594	91.212	52.4896	94.6281	34.5193	-12.574	1.81964	-12.8817	1.71797	102.286	18.2292	104.167	10.1273	-21.376	2.89264	-22.9436	2.31099	0.068251	0.0737823	0.0831512	0.048951	0.0886053	0.0522405	9.11319	2.73134	0.0551027	0.0236198	0.0503573	0.0215802	0.00128811	0.00519053	2.06986	0.942644	5	0	-20.5464	3.70334	16.1412	0.775285
3943	Sheep	Short social isolation in familiar pen	Negative	1.3315	1.25	0.28	0.291667	0.351657	0.204373	0.40836	0.20981	78.3141	31.1915	78.8418	19.9022	-12.7974	1.11161	-12.944	0.653455	83.3333	11.8273	85.9375	4.77431	-20.4116	2.94347	-20.6758	1.22908	0.0698217	0.0310741	0.070159	0.0265404	0.0514172	0.0435856	6.45767	2.91263	0.0536742	0.0102055	0.0542746	0.00682476	0.00234678	0.995698	2.09173	0.748379	5	0	-20.2551	3.60754	12.937	2.51274
3943	Sheep	Short social isolation in familiar pen	Negative	1.34421	1.1	0.84	1	0.287734	0.192328	0.287734	0.192328	69.647	13.7587	69.647	13.7587	-13.7504	0.884688	-13.7504	0.884688	82.702	11.8897	82.702	11.8897	-15.3346	3.02798	-15.3346	3.02798	0.0729694	0.0652019	0.0809879	0.053105	0.0809879	0.053105	8.94744	2.24092	0.0741767	0.100067	0.0699824	0.0337153	4.39744e-05	0.00108144	3.17189	1.743	5.45199	0.753321	-15.5366	4.23816	14.0134	14.3877
3943	Sheep	Short social isolation in familiar pen	Negative	1.35092	1.1	0.615385	0.761905	0.44144	0.288029	0.443788	0.282003	89.8903	27.8053	93.5327	25.2756	-12.3384	1.27259	-12.4869	1.17832	81.2121	22.5253	81.4141	28.6869	-15.6005	4.51419	-15.5842	3.77509	0.071892	0.0602958	0.0757773	0.0317835	0.0775623	0.0228019	6.48792	4.85961	0.092505	0.112376	0.0678675	0.0410435	0.00321505	0.142597	2.48873	1.01598	5	0	-13.2834	0.364094	15.3351	5.19793
3943	Sheep	Short social isolation in familiar pen	Negative	1.44521	1.4	0.814815	0.814815	0.303146	0.329841	0.348878	0.296933	91.4769	34.1482	78.5294	32.5352	-13.1923	1.80896	-12.9965	1.33704	85.8586	23.31	81.9736	24.2813	-13.5637	1.66687	-13.4915	1.53645	0.0656364	0.0241761	0.0656364	0.0241761	0.0709539	0.0165605	8.07389	3.32255	0.0774863	0.0320646	0.0712556	0.0171885	0.114548	0.441896	2.02791	0.775738	5	0	-17.2051	10.2649	13.0079	1.81492
3943	Sheep	Short social isolation in familiar pen	Negative	1.54862	1.4	0.62069	0.666667	0.363538	0.231063	0.363639	0.230576	88.6792	51.6783	85.8172	40.0502	-13.5241	1.67508	-13.2398	1.44154	91.3318	27.0647	90.7738	21.2054	-19.6322	1.6884	-19.6477	1.13578	0.0754222	0.0420654	0.0761323	0.0380857	0.0787508	0.0063922	9.80307	2.08601	0.0529961	0.0184526	0.050096	0.0065309	0.00146678	0.00516696	5.13621	7.43743	5.81633	1.35204	-25.0384	5.27544	13.449	1.63651
3943	Sheep	Short social isolation in familiar pen	Negative	1.5619	1.45	0.566667	0.607143	0.324849	0.202457	0.31303	0.209256	70.7042	15.4063	74.6656	13.2504	-13.2732	1.42986	-13.4131	1.46398	81.853	23.9464	74.7126	18.1122	-13.814	2.35942	-13.5125	1.84867	0.0708073	0.0604191	0.0722666	0.0575382	0.0730591	0.0593968	9.573	4.03097	0.0775048	0.0894265	0.061994	0.022399	0.000133537	0.0276201	1.65135	0.709478	6.2069	1.67488	-15.2183	0.869024	12.1013	5.67458
3943	Sheep	Short social isolation in familiar pen	Negative	1.64081	1.45	0.548387	0.607143	0.315025	0.228197	0.370925	0.182932	68.9437	23.2421	69.5771	38.9899	-13.4722	2.42325	-13.6728	2.66262	87.5	14.5833	89.5833	11.4583	-23.0438	4.98217	-24.6683	1.79067	0.0604809	0.0531469	0.0669773	0.0497382	0.0907	0.0274092	10.3407	1.67959	0.0424827	0.0121788	0.0390684	0.0111909	0.00712339	0.0393199	0.343273	0.18187	6.17518	1.52381	-22.5158	3.16268	14.9137	1.88749
3926	Sheep	Short social isolation in familiar pen	Negative	0.754625	0.75	0.714286	0.714286	0.436221	0.273371	0.42686	0.319021	93.8605	32.7553	98.5888	32.7553	-12.8665	1.32752	-12.473	0.775379	91.3978	12.4069	91.3978	15.7155	-12.7928	1.83139	-12.6743	2.50338	0.0598399	0.0549241	0.0598399	0.0549241	0.077336	0.0582619	9.98933	2.82451	0.136308	0.0882762	0.122606	0.13217	0.00370496	0.103765	1.4603	0.714266	6.66667	0	-11.6933	0.439431	11.7612	7.61596
3926	Sheep	Short social isolation in familiar pen	Negative	0.800083	0.8	0.733333	0.733333	0.373991	0.240264	0.340056	0.112105	108.994	42.2523	115.674	35.9589	-12.2472	1.75737	-12.8744	1.42969	97.7011	20.1149	97.7011	14.3678	-17.1754	2.11616	-17.1754	2.11596	0.0616942	0.0517977	0.0616942	0.0517977	0.0857822	0.0391758	10.1503	0.928034	0.0761972	0.0583005	0.0737486	0.0177727	0.0084622	0.0501584	0.27548	0.248407	6.66667	0	-11.7614	0.323019	16.4706	1.1777
3926	Sheep	Short social isolation in familiar pen	Negative	0.902667	0.9	0.941176	0.941176	0.470778	0.158345	0.448502	0.166881	114.171	46.3413	120.375	41.6082	-12.0742	1.64609	-12.1103	1.72165	91.5404	33.3018	91.5404	33.3018	-15.6286	2.13412	-15.6286	2.13412	0.0599321	0.0612202	0.0599321	0.0612202	0.0630845	0.0608833	9.58057	1.71913	0.0706331	0.0387751	0.0696983	0.0403507	0.298242	0.416119	0.272531	0.224633	5	0	-12.8788	0.565197	16.179	1.52742
3926	Sheep	Short social isolation in familiar pen	Negative	0.935167	0.85	0.941176	1	0.408725	0.2779	0.408725	0.2779	100.256	43.885	100.256	43.885	-12.4527	1.54125	-12.4527	1.54125	108.333	51.3889	108.333	51.3889	-20.8473	4.93578	-20.8473	4.93578	0.0623421	0.0496878	0.0701931	0.0473238	0.0701931	0.0473238	10.623	2.36989	0.055797	0.0119485	0.0547455	0.0119911	0.00473011	0.0961374	0.200329	0.185599	5	0	-12.8349	0.724587	16.5045	1.28742
3926	Sheep	Short social isolation in familiar pen	Negative	0.942917	0.9	1	1	0.434853	0.244509	0.434853	0.244509	93.8106	19.5371	93.8106	19.5371	-12.5463	0.977584	-12.5463	0.977584	88.8889	16.6667	88.8889	16.6667	-20.1671	0.209619	-20.1671	0.209619	0.0695417	0.0472611	0.0695417	0.0472611	0.0695417	0.0472611	7.85142	6.02986	0.0406836	0.0135823	0.0406836	0.0135823	1.00835e-05	2.56846e-05	15.0985	10.6875	5	0	-10.701	0.64734	9.43727	16.2659
3926	Sheep	Short social isolation in familiar pen	Negative	1.01604	0.85	0.789474	0.9375	0.325055	0.189553	0.360936	0.185794	71.2542	16.3265	73.7448	15.8093	-12.577	1.75486	-12.4084	1.71751	75.7576	10.6622	75.7576	10.101	-13.701	1.93218	-14.0042	2.08438	0.0665765	0.0586149	0.0794588	0.0445366	0.0847559	0.0430526	10.9412	3.03417	0.0495513	0.0350769	0.0480549	0.0144993	0.000848614	0.00812812	6.94996	2.05684	5	0	-12.4177	0.869509	14.8679	3.46006
3926	Sheep	Short social isolation in familiar pen	Negative	1.06046	1	0.85	0.894737	0.388576	0.282704	0.448414	0.268586	78.5521	48.4787	78.5521	45.9195	-13.0008	1.37769	-12.5584	1.48381	78.9474	18.9587	78.9474	15.8461	-14.8895	5.6409	-14.8895	5.36877	0.0697619	0.0584346	0.0697864	0.0550581	0.0771008	0.0364324	9.87109	2.87256	0.0468077	0.023063	0.0458891	0.0137489	0.186993	0.681518	0.491009	0.0777193	6	0	-15.8387	1.56756	14.2647	0.89511
3926	Sheep	Short social isolation in familiar pen	Negative	1.06529	1.05	0.95	0.95	0.369558	0.279815	0.371167	0.277887	93.5065	52.7929	96.9466	51.8205	-12.7882	1.44667	-12.5844	1.21157	90.8319	22.3543	91.9638	23.2032	-14.785	3.41419	-14.5347	3.69924	0.075416	0.0476934	0.075416	0.0476934	0.0772034	0.0369038	10.1698	1.6281	0.0772307	0.0192186	0.0771053	0.0160289	0.179649	0.560035	0.416558	0.314866	6	0.578947	-19.5779	0.593022	14.7074	2.39431
3926	Sheep	Reunion with pen mate	Positive	1.10838	1.05	0.904762	0.95	0.413867	0.233948	0.38048	0.236704	101.691	34.1022	100.149	34.5503	-12.5588	1.43909	-12.5164	1.63054	84.8958	10.026	84.375	10.6771	-21.0259	5.21931	-21.4687	5.11536	0.0628523	0.0510599	0.0647713	0.0500646	0.0666903	0.0427848	12.2528	4.2415	0.0508364	0.0248483	0.0494786	0.0218912	0.0514257	0.113959	0.0806762	0.421003	8	0	-20.4782	1.3352	16.2491	2.2357
3926	Sheep	Short social isolation in familiar pen	Negative	1.13052	1.05	0.809524	0.85	0.274285	0.243665	0.297579	0.206612	72.6937	31.9132	72.8123	49.8896	-12.551	2.11119	-12.6204	1.39318	76.0101	24.3687	75.7576	24.2424	-12.7549	2.36964	-12.7238	1.94773	0.0663095	0.061515	0.0734475	0.0535107	0.0827119	0.0382549	10.4795	1.48804	0.0742726	0.0256424	0.071403	0.0248361	0.0812469	0.433006	0.346977	0.281716	6	0	-19.6428	1.4493	15.3335	1.59966
3926	Sheep	Short social isolation in familiar pen	Negative	1.15192	1.15	0.954545	0.954545	0.352765	0.230473	0.372657	0.202689	90.8634	54.068	92.3307	56.2713	-12.2961	1.68217	-12.2351	1.54154	88.8889	26.9841	88.8889	28.5714	-18.9845	3.58585	-19.165	3.77569	0.0774992	0.0541709	0.0774992	0.0541709	0.0775417	0.0531826	8.6588	2.10399	0.0611054	0.00996507	0.0609164	0.0108256	0.0307436	0.662745	0.281976	0.268417	6	0	-15.8555	1.85022	14.468	1.89448
3926	Sheep	Short social isolation in familiar pen	Negative	1.23702	1.15	0.73913	0.772727	0.356997	0.194528	0.364989	0.190925	77.3197	22.9333	75.5432	26.963	-12.956	1.29302	-12.7681	1.59511	84.022	13.7741	80.3489	10.101	-14.7164	2.70163	-14.5596	4.21347	0.0741497	0.0598274	0.0772665	0.0575551	0.0839031	0.035713	7.91834	4.12642	0.058575	0.0168603	0.0549352	0.016581	0.00251141	0.0327398	1.49769	0.747237	6	0	-11.6431	0.859879	13.1513	3.05785
3926	Sheep	Short social isolation in familiar pen	Negative	1.24375	1.05	0.782609	0.9	0.438961	0.295572	0.438961	0.302719	130.841	70.6699	134.444	70.9867	-12.6099	2.15974	-12.6099	1.95403	86.7769	30.0735	85.8586	26.1708	-12.7678	4.23131	-12.7246	4.11055	0.079845	0.0558203	0.0827686	0.0321818	0.083574	0.0231729	11.3077	3.10679	0.0602231	0.0125619	0.0571991	0.0070766	0.16901	0.23745	0.446103	0.232623	6	0	-18.2185	1.51951	15.2155	1.4698
3926	Sheep	Short social isolation in familiar pen	Negative	1.24781	1.2	1	1	0.401782	0.180669	0.401782	0.180669	74.5145	29.2285	74.5145	29.2285	-12.4717	1.15455	-12.4717	1.15455	75.7576	11.0193	75.7576	11.0193	-13.2274	2.36994	-13.2274	2.36994	0.077479	0.0476929	0.077479	0.0476929	0.077479	0.0476929	9.72443	1.56758	0.0570831	0.0459131	0.0570831	0.0459131	0.0236097	0.14035	0.488406	0.224013	6	0	-18.9548	2.54165	13.4241	2.37336
3926	Sheep	Reunion with pen mate	Positive	1.28071	1.25	0.875	0.875	0.240519	0.159357	0.248511	0.16499	104.125	40.8882	105.693	42.6306	-13.6891	1.05669	-13.5839	1.8828	91.3978	18.1939	91.3978	21.4275	-17.2122	3.74846	-17.2763	2.69125	0.0717329	0.0426878	0.0717329	0.0426878	0.0803889	0.0220942	9.69689	1.21302	0.0431648	0.00871205	0.0413442	0.00748221	0.0778426	0.380073	0.551767	0.314894	5	0	-18.1263	0.486874	15.3444	1.5351
3926	Sheep	Reunion with pen mate	Positive	1.31079	1.15	0.8	0.909091	0.428353	0.191215	0.443044	0.193306	106.592	39.526	116.463	41.1394	-13.1973	1.68242	-13.1973	1.78777	83.3333	11.2847	83.3333	13.8889	-21.3511	4.83369	-21.3692	5.04239	0.0703935	0.0552657	0.0720867	0.0406699	0.0736741	0.0367036	10.9053	3.38888	0.0463071	0.0102131	0.0455376	0.00609271	0.0686734	0.201019	0.354472	0.293934	5	0	-22.1183	1.08692	16.2505	2.15561
3926	Sheep	Short social isolation in familiar pen	Negative	1.32629	1.3	0.92	0.92	0.325273	0.215786	0.330945	0.172721	71.7824	30.4307	76.1857	27.7524	-12.657	1.37221	-12.657	1.3336	86.8056	30.599	84.2014	31.25	-19.9134	3.78881	-19.9134	4.05775	0.0716504	0.0528149	0.0716504	0.0528149	0.0728096	0.0370027	9.62306	1.46899	0.0594551	0.0160813	0.0560892	0.0168429	0.0638806	0.19838	0.299816	0.316079	5	0	-17.8172	1.58276	14.4462	3.55971
3926	Sheep	Short social isolation in familiar pen	Negative	1.33073	1.25	0.92	0.958333	0.410198	0.313832	0.393935	0.315547	78.5325	29.689	78.9508	29.1493	-12.2488	1.55725	-12.2326	1.52162	78.125	17.7951	77.2569	16.7101	-18.2719	1.65552	-18.2284	1.6662	0.0762878	0.0427319	0.076969	0.0341575	0.0776502	0.0284312	9.63937	3.83942	0.051831	0.0105579	0.0507725	0.0100565	0.0505251	0.228231	1.29707	0.312867	5	0	-14.3203	2.02918	12.9794	1.85614
3926	Sheep	Short social isolation in familiar pen	Negative	1.33569	1.25	0.92	0.958333	0.362997	0.198378	0.367423	0.213277	78.0598	38.8742	76.3761	33.5648	-13.4973	1.65302	-13.4751	1.67846	78.4933	11.3636	77.4411	11.3636	-15.0792	2.83871	-15.2721	2.74028	0.0674293	0.0316749	0.0691889	0.0250196	0.0709485	0.0206985	10.4283	2.75378	0.0451486	0.0145851	0.0415618	0.0116664	0.234056	0.509763	0.875737	0.35422	5.91604	1.30397	-17.2827	1.11224	14.8536	2.92742
3926	Sheep	Short social isolation in familiar pen	Negative	1.36992	1.3	0.846154	0.88	0.348773	0.354258	0.322395	0.371167	79.7139	22.6248	79.4614	21.6932	-12.5315	1.34592	-12.3569	1.27559	82.7957	20.4301	78.9247	14.6237	-14.2315	3.13861	-13.998	1.81097	0.0698717	0.0416248	0.0707374	0.0332454	0.0779941	0.0216376	9.81163	1.64365	0.062444	0.0177349	0.0607529	0.0169179	0.123109	0.21989	0.650573	0.402548	5.34677	0.88025	-17.4655	0.94856	13.9175	1.12723
3926	Sheep	Short social isolation in familiar pen	Negative	1.37983	1.3	0.961538	1	0.351409	0.211234	0.351409	0.211234	100.649	58.0276	100.649	58.0276	-12.7561	2.39402	-12.7561	2.39402	81.9355	18.0645	81.9355	18.0645	-14.7848	1.6679	-14.7848	1.6679	0.0771865	0.0458499	0.0788969	0.041751	0.0788969	0.041751	12.0738	2.48204	0.057208	0.0125959	0.057138	0.011651	0.0207878	0.322053	0.341111	0.15072	6.90775	1.62565	-21.6601	1.12006	14.2805	3.17995
3926	Sheep	Short social isolation in familiar pen	Negative	1.42265	1.35	0.962963	1	0.253272	0.200775	0.253272	0.200775	75.0037	40.1302	75.0037	40.1302	-13.0886	1.99672	-13.0886	1.99672	82.1314	13.4215	82.1314	13.4215	-19.3333	1.72562	-19.3333	1.72562	0.0728359	0.0308781	0.0735669	0.0229615	0.0735669	0.0229615	9.38867	2.15403	0.0593939	0.0148616	0.0593226	0.014005	0.0497604	0.563267	1.30137	2.39064	5	0.223381	-16.6245	1.93308	12.4853	1.843
3926	Sheep	Short social isolation in familiar pen	Negative	1.44646	1.3	0.740741	0.8	0.42423	0.165146	0.386638	0.158391	82.7581	44.3306	82.2691	48.6765	-12.171	1.76341	-12.2148	1.77782	85.8586	18.648	84.6931	19.2308	-13.2254	3.64712	-12.9724	2.84862	0.077915	0.052885	0.078478	0.0436063	0.0802067	0.0267926	8.72744	1.966	0.0758754	0.0453538	0.0705223	0.0300404	0.0217389	0.0761076	0.537907	0.189427	5	0	-17.1666	0.624999	14.2923	1.9254
3926	Sheep	Short social isolation in familiar pen	Negative	1.46873	1.45	0.821429	0.821429	0.563788	0.266319	0.5675	0.24007	110.885	49.5091	117.126	45.5714	-12.1945	1.28148	-12.3055	1.30138	93.1538	27.4972	99.3266	26.936	-16.1523	2.28496	-16.7794	2.062	0.0696335	0.0336167	0.0696335	0.0336167	0.0727644	0.0268508	12.1534	2.92457	0.0525256	0.0106859	0.0524579	0.00810201	0.0270842	0.372014	0.287547	0.233523	6.38538	0.671096	-22.5172	0.961559	14.0374	1.85615
3926	Sheep	Short social isolation in familiar pen	Negative	1.51392	1.45	0.793103	0.821429	0.424937	0.243688	0.430156	0.233457	108.08	51.0009	111.079	46.4942	-12.9662	0.7274	-12.9763	0.513356	80.9152	10.3237	80.3571	10.3237	-19.0701	2.45495	-19.2176	2.80105	0.0750156	0.0372118	0.0754048	0.0252813	0.0761042	0.00676427	9.77039	2.02045	0.050099	0.0213173	0.0479123	0.00604483	0.0128147	0.208632	0.374588	0.385404	5.71429	0.867347	-18.9835	0.760182	13.7689	2.91315
3926	Sheep	Short social isolation in familiar pen	Negative	1.52015	1.4	0.827586	0.888889	0.381137	0.228934	0.388948	0.211096	120.06	37.7587	120.622	35.7128	-12.8823	1.3838	-12.8571	0.996549	72.0796	14.4159	71.8006	9.67262	-19.1255	3.506	-19.0724	3.32251	0.0725332	0.042591	0.0740185	0.0320749	0.0762201	0.0206952	10.0665	1.97254	0.0548609	0.0170095	0.0537143	0.0112209	0.0105744	0.0806007	1.52091	1.21378	7.62015	0.388569	-20.8554	0.884685	14.3401	3.70588
3926	Sheep	Short social isolation in familiar pen	Negative	1.61292	1.45	0.806452	0.892857	0.418896	0.16106	0.428618	0.140229	72.4724	51.476	71.0355	55.5023	-11.7475	1.82822	-11.6974	1.50891	86.3799	16.4875	85.6631	15.0538	-14.5627	2.26322	-14.5368	1.95383	0.0680404	0.047382	0.070886	0.0354289	0.0780015	0.0298692	9.78008	2.60408	0.0585055	0.0163497	0.0577684	0.0137334	0.0170537	0.112918	0.354991	0.141619	5.71429	0	-19.1744	2.81997	15.5411	2.22175
3924	Sheep	Reunion with pen mate	Positive	1.24352	1.2	0.869565	0.869565	0.366469	0.208114	0.392056	0.176941	103.1	40.898	105.526	36.6942	-12.7442	1.95174	-12.6326	2.10415	91.8274	18.3655	92.2865	13.7741	-16.3269	2.21721	-16.3486	2.13737	0.0709782	0.024958	0.0709782	0.024958	0.0742681	0.0173682	10.4777	1.66661	0.0490642	0.021526	0.0469459	0.023525	0.0578918	0.890973	0.302532	0.142998	6	0.636364	-17.8204	1.30364	10.2451	2.06327
3924	Sheep	Short social isolation in familiar pen	Negative	1.53115	1.45	0.758621	0.785714	0.384208	0.173083	0.410519	0.165432	72.5285	43.3853	84.0194	50.6427	-13.265	1.54269	-13.121	1.49095	86.3095	22.1354	90.7738	18.2292	-19.9054	2.1918	-20.3364	2.96451	0.0719797	0.0366974	0.0736101	0.032706	0.079967	0.018235	10.3713	2.81865	0.0860327	0.0225086	0.0826713	0.0207385	0.0551063	0.591844	0.587662	0.632039	6.37755	1.9898	-15.7891	1.25867	8.93804	1.91171
3924	Sheep	Short social isolation in familiar pen	Negative	1.59808	1.55	0.933333	0.933333	0.273614	0.305437	0.277878	0.323098	76.357	35.3257	76.357	38.7787	-13.6252	1.47617	-13.612	1.46181	86.5777	16.6852	86.5777	18.5391	-15.7769	2.97977	-15.2048	3.05271	0.0749781	0.0348285	0.0749781	0.0348285	0.0756218	0.0293476	9.94212	1.74239	0.0601119	0.0102125	0.0596227	0.00989875	0.0744329	0.683911	0.263368	0.119813	6.1314	1.08634	-20.4942	2.68468	9.17758	1.8753
39	Pig	In pair with food and toys in familiar pen	Positive	0.2222	0.2	1	1	0.837728	0.267793	0.837728	0.267793	41.5583	20.2446	41.5583	20.2446	-12.5758	0.385543	-12.5758	0.385543	55.6818	10.124	55.6818	10.124	-11.6996	1.9235	-11.6996	1.9235	0.067049	0.00958741	0.067049	0.00958741	0.067049	0.00958741	5.85069	0.993558	0.128033	0.0233363	0.128033	0.0233363	0.507871	0.459766							-0.729197	2.63077
39	Pig	In pair with food and toys in familiar pen	Positive	0.24551	0.2	0.666667	0.666667	0.516851	0.104687	0.437219	0.104687	42.1921	18.8007	52.3156	18.8007	-13.2139	0.638458	-13.7176	0.503636	50.8399	0	50.8399	0	-8.81643	0.0447707	-8.77771	0.0447707	0.0761271	0.00796831	0.0761271	0.00796831	0.0681612	0.00796831	6.51797	0.773256	0.111688	0.0214083	0.131802	0.0201143	0.555871	0.41789							-1.15075	0.0979688
39	Pig	In pair with food and toys in familiar pen	Positive	0.247302	0.2	0.333333	0.333333	0.57102	0.458133	0.083734	0	42.7835	13.5394	16.3636	0	-12.5932	0.627162	-12.5932	0	65.3656	7.26285	50.8399	0	-11.3413	1.87596	-8.86309	0	0.071868	0.0110375	0.071868	0.0110375	0.0594679	0	6.33261	0	0.144594	0.0386697	0.144594	0	0.501965	0.497951							0.666471	0
39	Pig	In pair with food and toys in familiar pen	Positive	0.251361	0.25	1	1	0.832263	0.265808	0.832263	0.265808	52.2808	74.1346	52.2808	74.1346	-12.9185	0.846118	-12.9185	0.846118	79.8913	9.68379	79.8913	9.68379	-12.6491	1.98012	-12.6491	1.98012	0.0670999	0.0128425	0.0670999	0.0128425	0.0670999	0.0128425	6.92653	1.2543	0.145239	0.0125507	0.145239	0.0125507	0.104023	0.34549							1.34244	0.981404
39	Pig	In pair with food and toys in familiar pen	Positive	0.265964	0.25	0.25	0.25	0.447089	0.208756	0.0998907	0	17.6689	19.3874	20.2091	0	-12.2576	1.36074	-12.6367	0	55.6818	13.3636	51.2273	0	-12.143	1.49866	-12.1993	0	0.0676037	0.0273735	0.0676037	0.0273735	0.0805568	0	7.99297	0	0.106633	0.0185801	0.10344	0	0.82988	0.391729							-1.22367	0
39	Pig	In pair with food and toys in familiar pen	Positive	0.303651	0.3	0.6	0.6	0.406516	0.461589	0.406516	0.311602	48.2499	14.817	41.6635	9.50741	-12.8457	1.22883	-12.4215	0.274641	40.3213	17.2806	40.3213	0	-9.12569	1.47997	-9.12569	1.4955	0.0683042	0.023383	0.0683042	0.023383	0.0511235	0.0185974	5.87207	1.14408	0.109556	0.0250122	0.11406	0.00590177	0.859057	0.366621							0.508315	0.769049
39	Pig	In pair with food and toys in familiar pen	Positive	0.344603	0.3	1	1	0.276871	0.131843	0.276871	0.131843	61.9567	2.86078	61.9567	2.86078	-13.6244	1.21872	-13.6244	1.21872	48.7216	20.8807	48.7216	20.8807	-14.6452	1.30429	-14.6452	1.30429	0.0608189	0.0121531	0.0608189	0.0121531	0.0608189	0.0121531	8.06789	1.77392	0.138831	0.043286	0.138831	0.043286	0.00015637	0.249939							-1.49468	1.44284
39	Pig	Short social isolation in familiar pen	Negative	0.364082	0.35	1	1	1	0	1	0	0	0	0	0	1.24828	0.424084	1.24828	0.424084									0.0660757	0.0180746	0.0660757	0.0180746	0.0660757	0.0180746	9.42686	1.51873	0.130907	0.0321066	0.130907	0.0321066	0.011584	0.120562							14.017	9.85924
39	Pig	Short social isolation in familiar pen	Negative	0.372381	0.35	1	1	1	0	1	0	0	0	0	0	1.24262	0.642478	1.24262	0.642478									0.0631831	0.0267693	0.0631831	0.0267693	0.0631831	0.0267693	9.63131	2.76695	0.129983	0.0140329	0.129983	0.0140329	0.126838	0.0726407							15.2206	4.96736
39	Pig	Short social isolation in familiar pen	Negative	0.375624	0.35	0.833333	0.833333	1	0	1	0	0	0	0	0	1.32648	0.463512	1.30858	0.606081									0.0639468	0.00572684	0.0639468	0.00572684	0.0647951	0.00546304	12.3077	2.31809	0.0946505	0.0297927	0.10377	0.0198809	0.00293835	0.000980996							15.5287	1.93128
39	Pig	Short social isolation in familiar pen	Negative	0.387483	0.35	0.833333	0.833333	1	0	1	0	0	0	0	0	1.05525	1.09194	1.41694	1.21479									0.0686625	0.00989792	0.0686625	0.00989792	0.0710351	0.00841555	11.3969	1.29805	0.108483	0.00761106	0.11048	0.00881647	0.0795422	0.122254							15.3786	3.97987
39	Pig	Short social isolation in familiar pen	Negative	0.416463	0.4	1	1	1	0	1	0	0	0	0	0	1.37677	0.932741	1.37677	0.932741									0.0589128	0.0324992	0.0589128	0.0324992	0.0589128	0.0324992	11.9175	1.55205	0.121184	0.0266227	0.121184	0.0266227	0.344671	0.72531							15.7053	1.34571
39	Pig	Short social isolation in familiar pen	Negative	0.450748	0.45	0.5	0.5	1	0	1	0	0	0	0	0	1.93349	0.396336	1.93349	0.168597									0.0597527	0.0155242	0.0597527	0.0155242	0.0737943	0.0112594	12.476	0.9965	0.120589	0.0425005	0.147602	0.0294573	0.199097	0.505059	0.500394	0	5	0	-2.11395	0.00413484	15.2953	2.74956
39	Pig	Short social isolation in familiar pen	Negative	0.474671	0.45	1	1	1	0	1	0	0	0	0	0	1.38594	0.55877	1.38594	0.55877									0.0706115	0.0235366	0.0706115	0.0235366	0.0706115	0.0235366	7.44588	1.52391	0.114556	0.0323846	0.114556	0.0323846	0.00112978	0.00486262	5.16858	0	5	0	-2.05051	0.0395542	1.28535	5.86006
39	Pig	Short social isolation in familiar pen	Negative	0.478118	0.45	0.625	0.625	1	0	1	0	0	0	0	0	1.30452	0.443114	1.38628	0.296701									0.0629579	0.0188322	0.0629579	0.0188322	0.0702104	0.0116459	11.6722	1.47487	0.137708	0.0315733	0.147387	0.0108373	0.000974475	0.00267118	0.281905	0	5	0	-2.10575	0.0028514	13.8682	1.26301
39	Pig	Short social isolation in familiar pen	Negative	0.534739	0.5	0.555556	0.555556	1	0	1	0	0	0	0	0	0.630715	1.08004	0.981518	0.83696									0.0615074	0.0348099	0.0615074	0.0348099	0.0823881	0.00623472	7.21286	0.372571	0.098497	0.0115154	0.105056	0.00133803	0.388144	0.501595	0.113864	0.0039411	5	0	-2.04432	0.0406259	3.16314	5.75868
39	Pig	Short social isolation in familiar pen	Negative	0.645873	0.6	0.454545	0.454545	1	0	1	0	0	0	0	0	1.28744	0.379607	1.18851	0.587672									0.0586361	0.0150393	0.0586361	0.0150393	0.0708916	0.0218013	10.5346	2.53748	0.115082	0.0285847	0.13381	0.0171247	0.00539849	0.0543537	0.500148	0.315738	5	0	-2.12492	0.0457943	15.0516	0.669917
3886	Sheep	Short social isolation in familiar pen	Negative	0.923	0.9	1	1	0.396078	0.236454	0.396078	0.236454	109.286	37.4431	109.286	37.4431	-14.5516	1.93357	-14.5516	1.93357	100	23.6111	100	23.6111	-26.6685	5.9496	-26.6685	5.9496	0.0624329	0.0334723	0.0624329	0.0334723	0.0624329	0.0334723	10.6264	3.59523	0.0738529	0.0258024	0.0738529	0.0258024	0.0276496	0.794276	0.309142	0.20755	5	0	-12.7269	0.195154	7.00055	2.39239
3886	Sheep	Short social isolation in familiar pen	Negative	0.953417	0.95	0.944444	0.944444	0.389769	0.182759	0.354207	0.177714	101.497	59.987	110	51.1669	-14.1709	2.37346	-14.2917	2.32534	88.8678	24.0354	86.3378	20.2404	-18.967	2.57683	-18.7386	2.34211	0.0660623	0.0561286	0.0660623	0.0561286	0.0713472	0.0476666	12.307	2.0625	0.0553886	0.0515912	0.0547906	0.0343843	0.0270257	0.96402	0.131724	0.218447	5	0	-12.9399	0.621153	8.90793	2.21637
3886	Sheep	Short social isolation in familiar pen	Negative	1.0839	1.05	1	1	0.344424	0.295945	0.344424	0.295945	87.8433	60.0272	87.8433	60.0272	-17.034	2.47672	-17.034	2.47672	101.974	25.2193	101.974	25.2193	-31.6023	4.31591	-31.6023	4.31591	0.071463	0.0341706	0.071463	0.0341706	0.071463	0.0341706	16.207	6.4003	0.0788178	0.0133235	0.0788178	0.0133235	0.166553	0.262483	0.264756	0.615372	8	0.5	-21.6301	1.10792	8.93353	1.80806
3886	Sheep	Short social isolation in familiar pen	Negative	1.17017	1.15	0.772727	0.772727	0.388881	0.208786	0.454789	0.271288	139.13	10.6495	139.13	0	-14.598	2.23127	-14.677	2.13308	108.039	33.4101	114.439	28.6738	-18.9587	2.03341	-19.0209	2.06909	0.0568471	0.0352315	0.0568471	0.0352315	0.0646557	0.037145	15.6206	2.05684	0.0929166	0.0169324	0.0930653	0.015871	0.00599466	0.235826	0.125194	0.0472473	7.14286	0.857143	-25.1132	1.37655	12.9763	2.49676
3886	Sheep	Short social isolation in familiar pen	Negative	1.19985	1.15	1	1	0.535342	0.316447	0.535342	0.316447	138.525	16.1249	138.525	16.1249	-14.1533	3.00361	-14.1533	3.00361	94.246	37.9464	94.246	37.9464	-28.1164	6.08331	-28.1164	6.08331	0.0685779	0.0180097	0.0685779	0.0180097	0.0685779	0.0180097	16.7833	5.25288	0.0875422	0.01942	0.0875422	0.01942	0.0014782	0.0117059	0.044699	0.0413144	6	0	-24.9429	1.62394	11.1607	2.92763
3886	Sheep	Short social isolation in familiar pen	Negative	1.20485	1.2	0.956522	0.956522	0.441798	0.226809	0.451872	0.22766	109.491	49.7494	111.907	49.1661	-13.5285	1.84185	-13.6615	1.64316	95.6439	17.9924	95.1705	17.0455	-22.6752	5.2973	-22.5134	5.56609	0.0631615	0.0312462	0.0631615	0.0312462	0.0637912	0.0253433	12.8407	4.15992	0.086735	0.0164155	0.0866023	0.0161707	0.00390497	0.0293216	0.298655	0.0819124	7.09091	1	-20.928	2.63588	10.0016	3.70439
3886	Sheep	Short social isolation in familiar pen	Negative	1.22092	1.2	0.913043	0.913043	0.422362	0.309224	0.414311	0.323273	99.148	31.4075	105.144	33.3402	-14.6422	2.11297	-14.7541	1.92467	100.551	20.202	103.612	18.3655	-23.5373	5.09899	-23.6167	2.29302	0.0666382	0.0580349	0.0666382	0.0580349	0.068986	0.046198	17.2794	5.39631	0.0566641	0.0060052	0.0566641	0.00468828	0.00339952	0.00981707	0.0770572	0.0953396	6.54545	1.09091	-26.2255	0.961675	8.96188	1.70427
3886	Sheep	Short social isolation in familiar pen	Negative	1.22185	1.2	1	1	0.435704	0.19346	0.435704	0.19346	88.3526	33.5907	88.3526	33.5907	-15.1337	2.55241	-15.1337	2.55241	84.9403	20.9672	84.9403	20.9672	-21.2061	3.61471	-21.2061	3.61471	0.0680061	0.0375324	0.0680061	0.0375324	0.0680061	0.0375324	17.5387	5.87428	0.0566186	0.00731697	0.0566186	0.00731697	0.0158063	0.036807	0.144568	0.0672383	8	0.0909091	-25.0825	0.36532	10.6695	1.4609
3886	Sheep	Short social isolation in familiar pen	Negative	1.22867	1.2	0.956522	0.956522	0.377609	0.275918	0.388665	0.282142	139.13	3.31399	139.13	0	-14.1946	2.33442	-14.2326	2.19703	116.162	18.595	116.162	21.1203	-21.103	3.69337	-21.3405	3.84531	0.0662086	0.0369516	0.0662086	0.0369516	0.0672721	0.0346742	14.5237	4.87082	0.0769749	0.0411089	0.0765057	0.0336178	0.0074806	0.247281	0.0421196	0.0271051	6	1	-25.7937	0.362496	8.22854	2.23034
3886	Sheep	Short social isolation in familiar pen	Negative	1.28177	1.25	1	1	0.449746	0.244467	0.449746	0.244467	102.497	41.0181	102.497	41.0181	-15.8469	3.14067	-15.8469	3.14067	104.021	25.7129	104.021	25.7129	-21.0984	5.38531	-21.0984	5.38531	0.060608	0.0498426	0.060608	0.0498426	0.060608	0.0498426	17.5703	5.61588	0.086218	0.0245697	0.086218	0.0245697	0.00476335	0.0115181	0.385462	0.415285	5	0	-23.1803	0.307331	9.97984	1.77288
3886	Sheep	Short social isolation in familiar pen	Negative	1.30742	1.3	1	1	0.378565	0.183912	0.378565	0.183912	106.936	40.3074	106.936	40.3074	-16.8478	2.7872	-16.8478	2.7872	106.771	33.8542	106.771	33.8542	-31.0933	4.44387	-31.0933	4.44387	0.0544661	0.0515548	0.0544661	0.0515548	0.0544661	0.0515548	15.9724	7.88616	0.0828413	0.0157042	0.0828413	0.0157042	0.0133372	0.347151	0.255137	0.315941	6.66667	3.33333	-24.356	0.422518	10.7106	2.2782
3886	Sheep	Short social isolation in familiar pen	Negative	1.40081	1.3	0.814815	0.88	0.368945	0.145052	0.354988	0.139683	130.794	22.6648	133.468	10.6218	-14.4077	2.47073	-14.5875	2.7563	97.1878	22.3325	98.4285	20.4715	-18.7418	4.50719	-19.672	2.99977	0.0655743	0.0568995	0.0709535	0.0523974	0.0755483	0.0476726	18.2142	5.02664	0.0575975	0.0267262	0.0572706	0.0163694	0.00600006	0.69326	0.369935	0.161658	5	0.0708112	-23.1195	0.755298	10.9162	2.64338
3886	Sheep	Short social isolation in familiar pen	Negative	1.50527	1.35	0.862069	0.961538	0.255557	0.204922	0.244779	0.212432	117.141	65.9573	119.386	65.17	-17.4987	4.42727	-17.5905	4.07572	94.47	37.6344	88.3257	38.1144	-17.6111	1.71576	-17.9796	3.16801	0.0505554	0.0687216	0.0510243	0.0676139	0.0511538	0.0676316	19.6481	5.12496	0.0576681	0.0194872	0.0576681	0.0141587	0.0239486	0.0955895	0.183417	0.2539	6.8793	1.48989	-25.4657	0.850737	13.8728	3.48861
3873	Sheep	Reunion with pen mate	Positive	0.97475	0.9	0.833333	0.882353	0.407431	0.279737	0.421418	0.295866	109.659	34.8372	109.659	34.5175	-13.4819	3.73635	-13.9763	3.8687	87.0098	14.7059	88.848	11.6422	-23.6457	5.01157	-23.8618	4.6553	0.076387	0.0511152	0.0778254	0.0482671	0.0803462	0.0382633	15.0558	5.67402	0.0691779	0.0161077	0.065779	0.016202	0.0297251	0.183302	0.207172	0.382699	5	0	-12.8489	0.185463	14.7577	2.11886
3873	Sheep	Short social isolation in familiar pen	Negative	1.31285	1.3	0.84	0.84	0.418463	0.289013	0.420327	0.266282	101.597	54.3319	107.525	47.5913	-14.5862	2.94245	-14.9145	3.48342	84.2014	36.4583	90.2778	39.9306	-24.5195	6.70869	-26.5375	4.67669	0.0692477	0.0179345	0.0692477	0.0179345	0.0721806	0.0105346	14.576	6.68765	0.0640499	0.0120435	0.061684	0.0121885	0.00697151	0.269626	0.131027	0.102701	7.51292	0.589888	-24.5257	0.707911	12.2906	1.13284
3873	Sheep	Short social isolation in familiar pen	Negative	1.32965	1.3	0.92	0.92	0.384439	0.204843	0.384439	0.222041	103.843	71.3654	116.996	70.869	-16.0536	4.6736	-16.0536	5.17966	83.3333	30.3819	83.3333	31.25	-28.7333	6.33579	-28.8278	5.47049	0.0628495	0.0158595	0.0628495	0.0158595	0.063561	0.0132508	16.7903	4.42469	0.04967	0.00810241	0.0495343	0.0070597	0.00880434	0.0336504	0.237813	0.601548	5.88567	0.727548	-22.8993	0.700357	12.7824	2.71281
3873	Sheep	Short social isolation in familiar pen	Negative	1.34296	1.3	0.96	0.96	0.312671	0.222604	0.314721	0.233461	90.3738	35.5982	90.768	29.3544	-13.7528	1.60685	-13.7686	1.64963	81.6498	10.101	82.0707	10.101	-16.6608	3.36569	-16.7931	3.34573	0.0626477	0.0251628	0.0626477	0.0251628	0.0638986	0.0222685	10.4336	3.7202	0.0613872	0.0139071	0.0628461	0.0130793	0.204716	0.846151	1.86167	2.08389	5	0	-17.4807	2.30436	12.489	2.93946
3873	Sheep	Short social isolation in familiar pen	Negative	1.36096	1.3	0.961538	1	0.429512	0.139318	0.429512	0.139318	79.875	31.7693	79.875	31.7693	-15.1633	4.94127	-15.1633	4.94127	88.2828	22.3232	88.2828	22.3232	-20.1206	2.91667	-20.1206	2.91667	0.0612165	0.026141	0.0614666	0.0256257	0.0614666	0.0256257	10.9461	2.70143	0.0509518	0.02255	0.0501897	0.0205265	0.0240193	0.099968	0.511133	0.442696	5	0.269144	-24.3453	0.758839	12.2604	3.74439
3873	Sheep	Short social isolation in familiar pen	Negative	1.38552	1.35	0.884615	0.884615	0.470948	0.234818	0.496998	0.230635	84.3465	36.164	84.302	36.0973	-12.9962	2.19553	-12.8846	1.69921	86.4516	16.4516	85.8065	16.5591	-15.6246	5.82276	-15.3975	5.86521	0.0686001	0.0160715	0.0686001	0.0160715	0.0698234	0.0122272	8.3835	3.8993	0.0516869	0.0119907	0.050839	0.0088225	0.000876558	0.00319127	1.98065	0.933213	5	0.144024	-24.6844	3.12598	11.2735	1.60949
3873	Sheep	Short social isolation in familiar pen	Negative	1.40044	1.4	1	1	0.43582	0.24063	0.43582	0.24063	91.8432	25.5036	91.8432	25.5036	-15.9053	3.37114	-15.9053	3.37114	91.3978	9.92556	91.3978	9.92556	-19.7804	4.35106	-19.7804	4.35106	0.0616292	0.0174709	0.0616292	0.0174709	0.0616292	0.0174709	14.2878	7.73198	0.0649028	0.031674	0.0649028	0.031674	0.0215719	0.278732	0.358524	0.385327	5.75566	1.96683	-25.9483	0.975174	13.2548	3.02267
3873	Sheep	Short social isolation in familiar pen	Negative	1.43823	1.4	1	1	0.38027	0.209563	0.38027	0.209563	101.499	23.253	101.499	23.253	-13.5472	2.93976	-13.5472	2.93976	84.1346	22.4359	84.1346	22.4359	-20.372	3.64653	-20.372	3.64653	0.0667358	0.0137809	0.0667358	0.0137809	0.0667358	0.0137809	10.4879	3.73874	0.0604028	0.012279	0.0604028	0.012279	0.0283999	0.587552	1.56605	2.20011	5.4843	1.25111	-17.7664	9.5376	11.4662	2.77308
3873	Sheep	Short social isolation in familiar pen	Negative	1.46846	1.45	0.892857	0.892857	0.274376	0.181411	0.276894	0.200455	73.4069	43.3773	74.8191	49.5865	-15.6709	4.15095	-15.703	4.21156	89.2256	37.037	97.6431	30.0224	-17.7261	5.36695	-19.2091	4.27205	0.0694517	0.0213654	0.0694517	0.0213654	0.0707757	0.0162609	14.5422	5.90979	0.0486899	0.0125557	0.0467226	0.0113376	0.00125544	0.00222934	0.962273	1.09994	7.18955	1.29785	-26.0996	4.62917	7.90281	3.54085
3873	Sheep	Short social isolation in familiar pen	Negative	1.47342	1.45	0.857143	0.857143	0.377396	0.249556	0.377396	0.233004	87.6322	29.6448	87.6322	24.6996	-13.7543	1.77789	-13.7395	1.75361	78.5634	18.2379	79.6857	13.7486	-16.9877	3.94754	-17.5274	4.26577	0.0580562	0.0291509	0.0580562	0.0291509	0.0580562	0.0292044	9.54338	2.32856	0.0543886	0.0168448	0.0531031	0.0119011	0.0352734	0.224704	0.476547	0.786266	5.93364	0.526452	-23.3744	4.59718	12.1276	3.53902
3873	Sheep	Short social isolation in familiar pen	Negative	1.6149	1.55	0.903226	0.933333	0.323823	0.23443	0.323823	0.233668	89.3986	13.2958	90.0028	9.65245	-13.8082	2.97457	-13.8082	2.92874	92.4731	11.828	95.3405	12.0072	-14.7543	5.86843	-14.7543	6.26833	0.066356	0.0327864	0.0677936	0.028917	0.0697638	0.0267878	11.2482	4.62543	0.069725	0.021899	0.0690694	0.022402	0.00551474	0.0573826	0.192619	0.139118	7.60988	1.89001	-25.37	2.42438	14.1665	1.06058
3873	Sheep	Short social isolation in familiar pen	Negative	1.65712	1.6	0.90625	0.935484	0.341642	0.189241	0.341642	0.186064	79.3586	25.3446	79.6351	23.9381	-14.0452	3.34336	-14.0452	4.06795	83.3333	15.457	83.3333	15.457	-19.291	4.74595	-19.291	4.74595	0.0692885	0.0226489	0.069727	0.0202558	0.0697542	0.018269	12.0967	4.51892	0.0578204	0.0332029	0.0573561	0.03241	0.0010818	0.00894277	0.604869	3.99778	5.60614	0.530094	-23.6165	1.7227	13.0019	3.54679
38	Pig	In pair with food and toys in familiar pen	Positive	0.1539	0.149955	0	0	0.403522	0.230503			13.3636	0			-6.52906	0.0769658			111.364	39.7727			-12.8713	2.58657			0.0614514	0.0200705	0.0614514	0.0200705					0.10714	0.0314921			0.0218622	0.249103
38	Pig	In pair with food and toys in familiar pen	Positive	0.161837	0.149955	0	0	0.63101	0.402496			12.5284	0			-6.78553	0.193658			72.6285	7.26285			-10.5025	1.85251			0.0643978	0.0224995	0.0643978	0.0224995					0.130896	0.020113			0.499951	0.999878
38	Pig	In pair with food and toys in familiar pen	Positive	0.18356	0.174943	0	0	0.359585	0.290301			11.1364	0			-7.21816	0.63927			57.8234	6.42483			-15.5237	0.103513			0.0578199	0.0206138	0.0578199	0.0206138					0.109333	0.0149498			6.28269e-05	8.32638e-05
38	Pig	In pair with food and toys in familiar pen	Positive	0.186939	0.174943	0	0	0.681793	0.169771			10.8354	0			-7.39358	0.330155			49.4949	18.5606			-9.82366	1.02955			0.0630323	0.00393067	0.0630323	0.00393067					0.124156	0.0202465			6.53628e-05	0.000608139
38	Pig	In pair with food and toys in familiar pen	Positive	0.196689	0.174943	0	0	0.758538	0.544246			10.2797	0			-7.96817	0.736986			53.6932	29.8295			-17.4905	2.48482			0.0648227	0.0117699	0.0648227	0.0117699					0.1297	0.0150095			0.0100989	0.965727
38	Pig	In pair with food and toys in familiar pen	Positive	0.206667	0.2	0	0	0.629687	0.202537			39.7291	14.309			-12.8181	0.435559			50.1136	5.56818			-13.5878	2.07894			0.0601619	0.00665706	0.0601619	0.00665706					0.138352	0.0162875			0.500294	0.499553
38	Pig	In pair with food and toys in familiar pen	Positive	0.27034	0.25	0.5	0.5	0.500431	0.100258	0.448909	0.0228529	65.9659	13.6913	65.9659	4.04547	-13.3966	0.604966	-13.4639	0.372047	51.3986	0	51.3986	0	-13.6369	0.948963	-13.2197	0.474481	0.0614911	0.00300557	0.0614911	0.00300557	0.0610327	0.000911741	5.16632	0.450299	0.12349	0.0299651	0.140719	0.0324135	0.0421809	0.494475							0.675211	0.209551
36	Pig	In pair with food and toys in familiar pen	Positive	0.20449	0.2	1	1	0.592663	0.333315	0.592663	0.333315	10.0227	0	10.0227	0	-6.95429	0.140797	-6.95429	0.140797	33.4091	0	33.4091	0	-14.8381	0.170386	-14.8381	0.170386	0.0698397	0.0125536	0.0698397	0.0125536	0.0698397	0.0125536	7.4441	1.2342	0.0967484	0.0232812	0.0967484	0.0232812	0.686552	0.183475							-2.66279	0.277502
36	Pig	In pair with food and toys in familiar pen	Positive	0.214966	0.2	1	1	0.287398	0.194769	0.287398	0.194769	37.6795	13.5834	37.6795	13.5834	-12.376	0.597203	-12.376	0.597203	43.1085	5.38856	43.1085	5.38856	-10.8298	0.460704	-10.8298	0.460704	0.0691905	0.0118275	0.0691905	0.0118275	0.0691905	0.0118275	8.43685	0.970565	0.139272	0.0395453	0.139272	0.0395453	0.290333	0.193807							-0.827326	0.612118
36	Pig	In pair with food and toys in familiar pen	Positive	0.224354	0.2	0	0	0.999577	0.334032			62.5003	2.83206			-14.0669	0.792567			50.6198	5.06198			-11.7283	0.00557129			0.0621237	0.0046394	0.0621237	0.0046394					0.165712	0.0029962			0.502074	0.497886
36	Pig	In pair with food and toys in familiar pen	Positive	0.254172	0.25	0	0	0.64728	0.149422			16.0364	9.97441			-12.7037	0.657356			53.3617	6.96023			-13.3036	0.620199			0.0652225	0.0107728	0.0652225	0.0107728					0.151352	0.0373961			0.999984	0.499875
36	Pig	In pair with food and toys in familiar pen	Positive	0.270794	0.25	0	0	0.831638	0.176702			41.7375	6.95376			-13.2059	1.09349			47.1154	25.6993			-14.3823	1.66891			0.0645177	0.0181828	0.0645177	0.0181828					0.136434	0.0156552			0.00109035	0.499704
36	Pig	In pair with food and toys in familiar pen	Positive	0.292086	0.25	0.5	0.5	0.414226	0.477708	0.431601	0.399267	27.3177	6.73377	23.7245	4.01139	-12.751	1.16368	-12.6967	0.604298	41.7614	15.9091	49.7159	1.98864	-15.1601	2.90225	-16.6112	0.804342	0.0752908	0.0138	0.0752908	0.0138	0.0843004	0.00860318	6.0559	0.131055	0.0938171	0.0139224	0.086071	0.00144289	0.894305	0.38688							-3.24244	0.21855
36	Pig	In pair with food and toys in familiar pen	Positive	0.298186	0.25	1	1	0.685654	0.0748564	0.685654	0.0748564	27.2517	36.1456	27.2517	36.1456	-13.2665	0.338935	-13.2665	0.338935	78.7226	15.3605	78.7226	15.3605	-13.6349	2.77793	-13.6349	2.77793	0.0692818	0.0163769	0.0692818	0.0163769	0.0692818	0.0163769	6.75634	3.05861	0.123128	0.0207069	0.123128	0.0207069	0.0521335	0.412862							-1.86135	0.567388
36	Pig	Short social isolation in familiar pen	Negative	0.346553	0.3	1	1					0	0	0	0	1.0824	1.22719	1.0824	1.22719									0.0701492	0.0154213	0.0701492	0.0154213	0.0701492	0.0154213	6.10223	2.00596	0.0944852	0.0126362	0.0944852	0.0126362	0.509574	0.707249							0.234255	1.24043
36	Pig	In pair with food and toys in familiar pen	Positive	0.419297	0.4	1	1	0.557704	0.274204	0.557704	0.274204	37.641	23.5157	37.641	23.5157	-14.0399	0.290436	-14.0399	0.290436	48.4971	5.38856	48.4971	5.38856	-9.90441	2.6008	-9.90441	2.6008	0.0737919	0.0310717	0.0737919	0.0310717	0.0737919	0.0310717	6.93153	1.40795	0.124189	0.0179161	0.124189	0.0179161	0.0155756	0.263148							-2.8129	0.684972
36	Pig	Short social isolation in familiar pen	Negative	0.525079	0.5	1	1	1	0	1	0	0	0	0	0	1.68586	0.462049	1.68586	0.462049									0.0655323	0.00688377	0.0655323	0.00688377	0.0655323	0.00688377	7.71847	1.74453	0.0974736	0.0190625	0.0974736	0.0190625	0.0155845	0.257545			5	0	-2.16227	0.234159	0.192735	9.1371
36	Pig	Short social isolation in familiar pen	Negative	0.58254	0.55	1	1					0	0	0	0	1.20706	0.923273	1.20706	0.923273									0.0653485	0.0129247	0.0653485	0.0129247	0.0653485	0.0129247	6.86463	0.561206	0.0792754	0.0122735	0.0792754	0.0122735	0.00181216	0.00172905	0.526605	1.05828	5	0	-2.10704	0.0670902	-2.44216	1.24815
36	Pig	Short social isolation in familiar pen	Negative	0.655193	0.65	1	1	1	0	1	0	0	0	0	0	1.17657	0.376733	1.17657	0.376733									0.0643382	0.013398	0.0643382	0.013398	0.0643382	0.013398	6.56485	0.761582	0.0587631	0.00767065	0.0587631	0.00767065	0.255588	0.696123	0.298456	0.0556233	6.66667	0	-11.9374	0.274203	-3.64713	0.897225
36	Pig	Short social isolation in familiar pen	Negative	0.713129	0.7	1	1	1	0	1	0	0	0	0	0	0.717718	0.36717	0.717718	0.36717									0.0639285	0.0155719	0.0639285	0.0155719	0.0639285	0.0155719	6.2546	2.30671	0.0821808	0.018909	0.0821808	0.018909	0.0236201	0.450754	0.187599	0.321235	6.66667	0	-11.9816	0.274743	-0.225944	0.590002
36	Pig	Short social isolation in familiar pen	Negative	0.72585	0.7	1	1	1	0	1	0	0	0	0	0	0.899297	0.664806	0.899297	0.664806									0.065823	0.0101618	0.065823	0.0101618	0.065823	0.0101618	6.12426	1.41196	0.0751333	0.00646547	0.0751333	0.00646547	0.103189	0.881469	0.260666	0.10504	6.66667	0	-11.8686	1.29148	-1.60007	1.28332
36	Pig	Short social isolation in familiar pen	Negative	0.777438	0.75	1	1	1	0	1	0	0	0	0	0	0.905652	0.401387	0.905652	0.401387									0.065043	0.0105225	0.065043	0.0105225	0.065043	0.0105225	6.23755	1.21404	0.0867224	0.0145253	0.0867224	0.0145253	0.0914687	0.529156	0.707293	0.228995	6.66667	0	-11.8054	0.656969	-0.165495	2.99364
35	Pig	In pair with food and toys in familiar pen	Positive	0.192336	0.174943	0	0	0.887353	0.255096			10.5502	0			-6.62411	0.530009			53.6932	5.96591			-13.1997	0.403146			0.0615328	0.0303493	0.0615328	0.0303493					0.140712	0.0132512			0.000131286	0.00267861
35	Pig	In pair with food and toys in familiar pen	Positive	0.237347	0.2	0	0	0.471848	0.166464			68.6158	30.3209			-12.7764	0.716424			75.9298	30.3719			-13.7858	3.44964			0.075776	0.0206701	0.075776	0.0206701					0.131531	0.0134882			0.50358	0.490186
35	Pig	In pair with food and toys in familiar pen	Positive	0.240272	0.2	0.666667	0.666667	0.623124	0.208761	0.55501	0.0681142	17.06	22.4869	39.5469	22.4869	-13.1606	1.80933	-14.3909	1.2303	60.7438	7.59298	60.7438	0	-13.4367	2.18819	-14.7943	1.35764	0.0698148	0.010526	0.0698148	0.010526	0.0734816	0.0036668	6.1886	0.415402	0.134061	0.0193136	0.134167	0.0193136	0.914239	0.0734208							-0.458689	1.1338
35	Pig	In pair with food and toys in familiar pen	Positive	0.261338	0.25	0.25	0.25	0.596007	0.743046	0.0775703	0	59.7263	19.3302	55.1526	0	-12.0329	1.0129	-12.3735	0	62.3636	6.68182	64.5909	0	-10.6249	1.49174	-11.1222	0	0.0699594	0.0116312	0.0699594	0.0116312	0.068698	0	6.09715	0	0.148617	0.0315931	0.151647	0	0.612687	0.171482							-2.65443	0
35	Pig	In pair with food and toys in familiar pen	Positive	0.269932	0.25	0.5	0.5	0.706918	0.370196	0.552198	0.299275	33.9405	22.0626	35.3763	10.9454	-13.8598	1.00548	-13.9669	0.410897	68.5315	51.3986	38.549	12.8497	-16.4338	5.23157	-13.8297	0.860189	0.0690095	0.0188741	0.0690095	0.0188741	0.0519471	0.0127111	5.55917	0.864462	0.171246	0.0469715	0.215208	0.0335705	0.165782	0.461268							0.0952679	0.0682793
35	Pig	In pair with food and toys in familiar pen	Positive	0.27322	0.25	1	1	0.523038	0.501115	0.523038	0.501115	46.8815	54.3763	46.8815	54.3763	-12.8864	0.385574	-12.8864	0.385574	64.2483	8.56643	64.2483	8.56643	-17.3439	1.12124	-17.3439	1.12124	0.0652082	0.00839718	0.0652082	0.00839718	0.0652082	0.00839718	6.6908	1.23715	0.138344	0.0048107	0.138344	0.0048107	0.914824	0.0711983							0.506094	2.60217
35	Pig	In pair with food and toys in familiar pen	Positive	0.277778	0.25	1	1	0.550888	0.544521	0.550888	0.544521	35.4014	41.9243	35.4014	41.9243	-13.2985	1.26764	-13.2985	1.26764	59.965	8.56643	59.965	8.56643	-14.5137	0.704477	-14.5137	0.704477	0.066675	0.0138083	0.066675	0.0138083	0.066675	0.0138083	5.46321	1.31122	0.135659	0.0127661	0.135659	0.0127661	0.96188	0.487083							0.920468	2.47853
35	Pig	In pair with food and toys in familiar pen	Positive	0.284376	0.25	1	1	0.533821	0.106934	0.533821	0.106934	45.9356	39.6799	45.9356	39.6799	-12.9472	1.30229	-12.9472	1.30229	59.8064	20.6229	59.8064	20.6229	-12.1952	2.2894	-12.1952	2.2894	0.0754122	0.0238402	0.0754122	0.0238402	0.0754122	0.0238402	8.39636	0.885341	0.173293	0.0545381	0.173293	0.0545381	0.195621	0.478334							-0.402412	1.77886
35	Pig	In pair with food and toys in familiar pen	Positive	0.319048	0.3	0	0	0.63835	0.321738			79.7331	2.00318			-13.3896	1.20115			59.2742	10.7771			-11.119	0.807626			0.0598747	0.0192472	0.0598747	0.0192472					0.120255	0.00539728			0.950484	0.0970024
35	Pig	In pair with food and toys in familiar pen	Positive	0.33288	0.3	1	1	0.717414	0.261212	0.717414	0.261212	46.4922	58.6018	46.4922	58.6018	-12.9107	1.19008	-12.9107	1.19008	45.5579	25.3099	45.5579	25.3099	-13.8606	3.46707	-13.8606	3.46707	0.0703001	0.0120603	0.0703001	0.0120603	0.0703001	0.0120603	5.723	2.56793	0.169276	0.063041	0.169276	0.063041	0.0318436	0.282764							-0.37036	1.66869
35	Pig	Short social isolation in familiar pen	Negative	0.379388	0.35	1	1					0	0	0	0	1.75407	0.212598	1.75407	0.212598									0.066594	0.0153769	0.066594	0.0153769	0.066594	0.0153769	6.69774	1.79426	0.134575	0.0583799	0.134575	0.0583799	0.517244	0.751858							-0.282101	1.42833
35	Pig	Short social isolation in familiar pen	Negative	0.401361	0.4	0.857143	0.857143	1	0	1	0	0	0	0	0	1.72809	0.411361	1.80735	0.279525									0.061846	0.0178906	0.061846	0.0178906	0.0651079	0.0156971	9.88564	2.12128	0.101203	0.0210854	0.0980036	0.0153855	0.000669328	0.258267							15.2239	9.13866
35	Pig	Short social isolation in familiar pen	Negative	0.407528	0.4	1	1	1	0	1	0	0	0	0	0	1.2901	0.562583	1.2901	0.562583									0.068813	0.0382852	0.068813	0.0382852	0.068813	0.0382852	7.03878	0.851665	0.084693	0.0202507	0.084693	0.0202507	0.00052484	0.0302706							0.0785493	5.10122
35	Pig	Short social isolation in familiar pen	Negative	0.49966	0.45	1	1	1	0	1	0	0	0	0	0	1.58126	1.32718	1.58126	1.32718									0.0639507	0.00960426	0.0639507	0.00960426	0.0639507	0.00960426	7.9966	1.66935	0.116222	0.021438	0.116222	0.021438	0.000944204	0.498339	13.9071	0	5	0	-1.97072	0.286809	1.31515	7.89943
35	Pig	Short social isolation in familiar pen	Negative	0.500113	0.5	1	1	1	0	1	0	0	0	0	0	1.60959	0.236097	1.60959	0.236097									0.0627038	0.0107466	0.0627038	0.0107466	0.0627038	0.0107466	6.86772	1.44566	0.0824736	0.0277607	0.0824736	0.0277607	0.0347961	0.182107	3.74019	0	5	0	-2.09126	0.0407423	-2.00388	2.34118
35	Pig	Short social isolation in familiar pen	Negative	0.517256	0.5	1	1	1	0	1	0	0	0	0	0	0.977407	1.24242	0.977407	1.24242									0.0625456	0.0116047	0.0625456	0.0116047	0.0625456	0.0116047	7.83839	2.21813	0.123527	0.00781392	0.123527	0.00781392	0.212442	0.722884	0.881223	0	5	0	-2.1227	0.0353602	-2.3741	0.69443
35	Pig	Short social isolation in familiar pen	Negative	0.523832	0.5	1	1	1	0	1	0	0	0	0	0	1.53785	0.671104	1.53785	0.671104									0.0658529	0.00955736	0.0658529	0.00955736	0.0658529	0.00955736	8.1286	3.15763	0.104841	0.0217394	0.104841	0.0217394	0.00290059	0.0197761	22.9921	0	5	0	-2.16759	0.327622	5.65424	16.7858
35	Pig	Short social isolation in familiar pen	Negative	0.531859	0.5	1	1	1	0	1	0	0	0	0	0	1.20933	1.1138	1.20933	1.1138									0.0711196	0.0132467	0.0711196	0.0132467	0.0711196	0.0132467	8.72743	1.04331	0.118133	0.0188908	0.118133	0.0188908	0.00325327	0.215786	15.2291	0	5	0	-2.13757	0.0924319	9.91656	10.1962
35	Pig	Short social isolation in familiar pen	Negative	0.63381	0.6	1	1	1	0	1	0	0	0	0	0	1.44721	0.19887	1.44721	0.19887									0.0740739	0.0225053	0.0740739	0.0225053	0.0740739	0.0225053	7.05207	0.710349	0.109906	0.0245235	0.109906	0.0245235	0.0560895	0.157322			5	0	-2.09383	0.0348408	-0.62237	2.76263
34	Pig	In pair with food and toys in familiar pen	Positive	0.165442	0.149955	0	0	0.269326	0.112417			12.5284	0			-7.5728	0.330735			65.3656	14.5257			-12.0504	1.59429			0.059312	0.00463331	0.059312	0.00463331					0.117902	0.0150544			1.415e-06	0.249998
34	Pig	In pair with food and toys in familiar pen	Positive	0.221542	0.2	0	0	0.850535	0.205544			44.9497	19.7251			-13.0565	0.521665			38.7558	13.4459			-12.5059	3.27917			0.0707818	0.0225703	0.0707818	0.0225703					0.178824	0.0176278			0.50014	0.499141
34	Pig	Short social isolation in familiar pen	Negative	0.226757	0.2	1	1					0	0	0	0	2.08103	0.22728	2.08103	0.22728									0.0617004	0.00413694	0.0617004	0.00413694	0.0617004	0.00413694	8.83382	1.7204	0.11164	0.0107081	0.11164	0.0107081	0.603217	0.114802							1.51918	0.779246
34	Pig	In pair with food and toys in familiar pen	Positive	0.258254	0.25	1	1	0.715215	0.139987	0.715215	0.139987	66.996	11.9202	66.996	11.9202	-12.7147	0.986451	-12.7147	0.986451	41.7614	27.8409	41.7614	27.8409	-12.7603	1.60242	-12.7603	1.60242	0.0672084	0.0122478	0.0672084	0.0122478	0.0672084	0.0122478	6.63886	0.937605	0.0865559	0.0175241	0.0865559	0.0175241	0.254991	0.34177							-1.27408	0.371117
34	Pig	In pair with food and toys in familiar pen	Positive	0.268503	0.25	0	0	0.801745	0.181571			36.1932	24.586			-13.2829	0.966545			46.7727	13.3636			-10.5529	1.59554			0.0708654	0.0301962	0.0708654	0.0301962					0.103666	0.0109225			0.000118806	0.499948
34	Pig	In pair with food and toys in familiar pen	Positive	0.271882	0.25	0	0	0.425103	0.386216			56.0291	62.6181			-13.4102	0.354039			49.257	8.56643			-15.4066	0.730597			0.068642	0.0222981	0.068642	0.0222981					0.11962	0.010616			0.999775	0.000459863
34	Pig	In pair with food and toys in familiar pen	Positive	0.279841	0.25	0.5	0.5	0.720287	0.134256	0.720287	0.0196822	55.0986	8.03491	55.0986	2.91451	-12.0647	1.07059	-12.4855	0.814232	53.6195	18.5606	53.6195	6.18687	-8.78539	1.01602	-8.78539	0.338673	0.0730774	0.0196293	0.0730774	0.0196293	0.0844419	0.00572122	4.14349	0.136208	0.111273	0.0319568	0.0950775	0.000886789	0.601163	0.0853225							-0.725902	1.08378
34	Pig	Short social isolation in familiar pen	Negative	0.284512	0.25	1	1	1	0	1	0	0	0	0	0	2.09052	0.721752	2.09052	0.721752									0.0637411	0.00688816	0.0637411	0.00688816	0.0637411	0.00688816	5.8284	0.443837	0.0783462	0.00856793	0.0783462	0.00856793	0.0926149	0.414463							-3.1033	1.60792
34	Pig	In pair with food and toys in familiar pen	Positive	0.289048	0.25	0	0	0.448086	0.78572			32.0745	21.7988			-14.0506	0.659251			43.75	23.8636			-15.5462	1.52171			0.0655669	0.00891947	0.0655669	0.00891947					0.132304	0.00942843			0.0177949	0.491958
34	Pig	Short social isolation in familiar pen	Negative	0.294354	0.25	1	1	1	0	1	0	0	0	0	0	1.30001	0.452709	1.30001	0.452709									0.0722196	0.0142437	0.0722196	0.0142437	0.0722196	0.0142437	6.5977	1.19225	0.0859376	0.00548274	0.0859376	0.00548274	0.39657	0.358601							-2.51168	0.739801
34	Pig	In pair with food and toys in familiar pen	Positive	0.299546	0.25	1	1	0.450787	0.402008	0.450787	0.402008	48.1973	21.3433	48.1973	21.3433	-13.1615	0.705533	-13.1615	0.705533	40.3213	23.0408	40.3213	23.0408	-10.2821	1.92025	-10.2821	1.92025	0.0685024	0.0209949	0.0685024	0.0209949	0.0685024	0.0209949	6.29625	1.3297	0.0977075	0.00928889	0.0977075	0.00928889	0.00422123	0.498301							-3.26013	0.585115
34	Pig	Short social isolation in familiar pen	Negative	0.312721	0.3	1	1	1	0	1	0	0	0	0	0	1.45568	0.134101	1.45568	0.134101									0.0684881	0.0141181	0.0684881	0.0141181	0.0684881	0.0141181	6.50358	2.24901	0.0829531	0.00850008	0.0829531	0.00850008	0.32639	0.234314							-0.926617	1.90615
34	Pig	Short social isolation in familiar pen	Negative	0.321746	0.3	0.8	0.8	1	0	1	0	0	0	0	0	1.48472	0.269067	1.4094	0.216247									0.0690065	0.0186346	0.0690065	0.0186346	0.0739973	0.0138062	8.11726	1.1312	0.0757459	0.00272525	0.074772	0.00277336	0.566738	0.895098							2.74578	2.1432
34	Pig	In pair with food and toys in familiar pen	Positive	0.322086	0.3	0.8	0.8	0.528835	0.337529	0.601782	0.245673	18.0209	52.7369	42.3297	56.4112	-13.7091	0.372755	-13.5945	0.380995	53.8856	10.7771	51.1913	12.1243	-11.2947	0.859667	-10.9863	0.831735	0.0738036	0.0267294	0.0738036	0.0267294	0.0769963	0.0131601	6.72169	1.51648	0.128755	0.0585665	0.114504	0.0391373	0.569995	0.811631							0.38593	2.61687
34	Pig	Short social isolation in familiar pen	Negative	0.323401	0.3	1	1					0	0	0	0	1.43495	0.520361	1.43495	0.520361									0.0660416	0.0154447	0.0660416	0.0154447	0.0660416	0.0154447	7.31369	0.204349	0.0910319	0.0023268	0.0910319	0.0023268	0.362159	0.622785							-1.51237	0.548553
34	Pig	In pair with food and toys in familiar pen	Positive	0.349297	0.3	1	1	0.615736	0.232814	0.615736	0.232814	40.2066	31.357	40.2066	31.357	-13.4845	0.738854	-13.4845	0.738854	60.1364	3.34091	60.1364	3.34091	-8.95755	0.654265	-8.95755	0.654265	0.071225	0.0142966	0.071225	0.0142966	0.071225	0.0142966	5.04677	1.5947	0.0813598	0.0309185	0.0813598	0.0309185	0.00644934	0.245245							-2.35073	1.68975
34	Pig	Short social isolation in familiar pen	Negative	0.358481	0.35	0.833333	0.833333	1	0	1	0	0	0	0	0	1.58288	0.219003	1.62341	0.26498									0.0652205	0.0271005	0.0652205	0.0271005	0.0699899	0.0329544	6.05758	1.01984	0.0857533	0.0220906	0.0819796	0.0118336	0.352995	0.349411							-2.95148	1.26331
34	Pig	Short social isolation in familiar pen	Negative	0.381882	0.35	1	1	1	0	1	0	0	0	0	0	1.31908	0.310702	1.31908	0.310702									0.0731706	0.0252927	0.0731706	0.0252927	0.0731706	0.0252927	6.70284	1.14221	0.0961989	0.0145234	0.0961989	0.0145234	0.294381	0.605745							-2.53256	1.76867
34	Pig	Short social isolation in familiar pen	Negative	0.43542	0.4	1	1	1	0	1	0	0	0	0	0	1.04379	0.688173	1.04379	0.688173									0.0729337	0.0435844	0.0729337	0.0435844	0.0729337	0.0435844	6.35995	1.8875	0.0608601	0.02114	0.0608601	0.02114	0.209993	0.388685							-2.29307	1.26597
33	Pig	In pair with food and toys in familiar pen	Positive	0.315533	0.3	0.6	0.6	0.646083	0.220302	0.646083	0.171281	17.6592	7.77974	17.6592	3.88987	-12.1078	0.500251	-11.9923	0.131126	48.4971	21.5543	59.2742	32.3314	-9.2838	2.26755	-10.2836	3.53532	0.0684079	0.00439008	0.0684079	0.00439008	0.0684079	0.0102995	6.97316	0.493995	0.106117	0.0294733	0.100519	0.0245308	0.494058	0.917443							-1.25599	0.328427
33	Pig	In pair with food and toys in familiar pen	Positive	0.316644	0.3	0	0	0.332674	0.166694			58.1555	7.91293			-14.4796	0.865722			48.4971	10.7771			-10.5196	1.79242			0.0633856	0.00408309	0.0633856	0.00408309					0.113853	0.0119923			0.0068491	0.250969
33	Pig	In pair with food and toys in familiar pen	Positive	0.33771	0.3	0.6	0.6	0.525689	0.374159	0.525689	0.221362	26.2667	26.1806	26.2667	13.0903	-14.8898	0.229316	-14.7422	0.352887	65.8058	15.186	70.8678	15.186	-11.5608	1.48575	-11.5608	2.04385	0.0634868	0.012241	0.0634868	0.012241	0.0696581	0.00657958	6.64274	1.2152	0.141648	0.0709091	0.188941	0.0490648	0.234834	0.447969							0.0310188	0.76927
33	Pig	In pair with food and toys in familiar pen	Positive	0.372698	0.35	0.5	0.5	0.533174	0.16123	0.483356	0.302977	18.4231	18.9319	10.8354	16.3778	-14.0661	0.493597	-13.5143	0.676805	49.4949	34.6465	38.3586	6.18687	-10.3038	3.56379	-8.44376	1.41915	0.0670825	0.018165	0.0670825	0.018165	0.0544168	0.00878602	6.69026	1.40339	0.0963488	0.019233	0.102167	0.0314132	0.882375	0.856917							-0.657778	1.5545
33	Pig	In pair with food and toys in familiar pen	Positive	0.382494	0.35	0.166667	0.166667	0.684762	0.161277	0.745087	0	40.7434	13.448	35.12	0	-14.7378	1.35067	-13.5356	0	44.5455	12.9924	40.8333	0	-9.68706	2.86404	-9.28069	0	0.0689216	0.0152176	0.0689216	0.0152176	0.0747475	0	8.3774	0	0.112463	0.0116078	0.113448	0	0.480718	0.487449							-1.95212	0
33	Pig	In pair with food and toys in familiar pen	Positive	0.407551	0.4	1	1	0.125905	0.321855	0.125905	0.321855	14.8485	7.31417	14.8485	7.31417	-14.7417	1.40378	-14.7417	1.40378	50.1136	13.9205	50.1136	13.9205	-17.2132	1.58823	-17.2132	1.58823	0.0551996	0.0236673	0.0551996	0.0236673	0.0551996	0.0236673	5.33551	0.756377	0.100073	0.0074033	0.100073	0.0074033	0.497944	0.974748							-1.53894	1.08308
33	Pig	Short social isolation in familiar pen	Negative	0.4078	0.4	1	1	1	0	1	0	0	0	0	0	1.34302	0.270017	1.34302	0.270017									0.0590086	0.03156	0.0590086	0.03156	0.0590086	0.03156	7.27763	4.30386	0.11269	0.0126983	0.11269	0.0126983	0.0231756	0.137869							4.7834	10.0277
33	Pig	In pair with food and toys in familiar pen	Positive	0.422562	0.4	1	1	0.546734	0.193188	0.546734	0.193188	37.4667	37.1605	37.4667	37.1605	-14.724	0.547513	-14.724	0.547513	59.2742	16.1657	59.2742	16.1657	-11.893	3.44278	-11.893	3.44278	0.0599734	0.0103687	0.0599734	0.0103687	0.0599734	0.0103687	6.02552	1.18241	0.124087	0.0279345	0.124087	0.0279345	0.133522	0.206889							-2.07784	1.91948
33	Pig	In pair with food and toys in familiar pen	Positive	0.426508	0.4	0.714286	0.714286	0.75116	0.165864	0.760011	0.18223	51.0284	26.8608	59.0098	33.8878	-15.0445	0.998877	-14.5588	0.839525	59.2742	2.69428	59.2742	5.38856	-11.4306	2.22519	-12.112	0.812742	0.0652448	0.00613302	0.0652448	0.00613302	0.0652448	0.00429537	6.05376	1.4154	0.118861	0.0329729	0.113645	0.0111557	0.473809	0.846313							-1.79247	0.508363
33	Pig	Short social isolation in familiar pen	Negative	0.478594	0.45	1	1	1	0	1	0	0	0	0	0	1.44423	0.491185	1.44423	0.491185									0.0735649	0.0295633	0.0735649	0.0295633	0.0735649	0.0295633	6.30058	0.940365	0.099038	0.0141328	0.099038	0.0141328	0.0850489	0.501518			5	0	-2.15788	0.0065644	1.86483	0.500161
33	Pig	Short social isolation in familiar pen	Negative	0.503379	0.5	1	1					0	0	0	0	1.90469	0.673143	1.90469	0.673143									0.0706931	0.0268677	0.0706931	0.0268677	0.0706931	0.0268677	9.81311	2.31025	0.106018	0.00973539	0.106018	0.00973539	0.000219504	0.0339117	1.06107	0.992825	5	0	-2.1319	0.163401	13.6553	7.33513
33	Pig	Short social isolation in familiar pen	Negative	0.513923	0.5	0.777778	0.777778	1	0	1	0	0	0	0	0	1.21937	1.13577	0.493257	0.854938									0.0683702	0.0253182	0.0683702	0.0253182	0.0728863	0.0153912	6.67448	1.46594	0.0939759	0.0173365	0.0902472	0.0156065	0.0499906	0.390084	0.947151	0.356376	5	0	-2.06828	0.0564167	-1.3782	0.755542
33	Pig	Short social isolation in familiar pen	Negative	0.525941	0.5	1	1	1	0	1	0	0	0	0	0	1.23303	0.662258	1.23303	0.662258									0.060657	0.0197542	0.060657	0.0197542	0.060657	0.0197542	7.37056	1.99906	0.0787509	0.0171791	0.0787509	0.0171791	0.0169328	0.118707	9.39541	0	5	0	-2.05067	0.034487	-2.59532	6.70023
33	Pig	Short social isolation in familiar pen	Negative	0.528005	0.5	1	1	1	0	1	0	0	0	0	0	1.13928	0.248143	1.13928	0.248143									0.0608433	0.0186024	0.0608433	0.0186024	0.0608433	0.0186024	10.7245	4.33848	0.093523	0.00821939	0.093523	0.00821939	0.0685909	0.283263			5	0	-2.1892	0.0309238	11.9592	7.93607
33	Pig	In pair with food and toys in familiar pen	Positive	0.547823	0.5	0.777778	0.777778	0.360857	0.22665	0.349434	0.294099	29.0387	8.93133	31.5157	5.19122	-13.965	0.287986	-13.8286	0.259786	31.321	5.22017	31.321	5.22017	-13.4445	2.58108	-14.1777	2.02375	0.0659316	0.0126456	0.0659316	0.0126456	0.0663158	0.0129264	5.30965	0.820961	0.11697	0.0381048	0.110013	0.0271842	0.0842856	0.807226	0.0964663	0.177662	5	0	-2.10717	0.0127935	-2.25793	1.19896
33	Pig	Short social isolation in familiar pen	Negative	0.612676	0.6	1	1	1	0	1	0	0	0	0	0	1.19798	0.916617	1.19798	0.916617									0.0578703	0.0416245	0.0578703	0.0416245	0.0578703	0.0416245	11.1193	2.68171	0.0904482	0.0135931	0.0904482	0.0135931	0.0248897	0.18108	1.95475	4.52265	5	0	-2.09192	0.132807	13.2577	4.04888
33	Pig	Short social isolation in familiar pen	Negative	0.670091	0.65	0.833333	0.833333					0	0	0	0	1.56039	1.03511	1.7948	0.866389									0.0732385	0.0198307	0.0732385	0.0198307	0.0746612	0.0121779	8.56991	3.40033	0.106727	0.0392639	0.103914	0.0360447	0.000736011	0.0183642	9.47471	5.72163	6.66667	0	-13.6558	1.66188	14.1183	8.79677
33	Pig	Short social isolation in familiar pen	Negative	0.739864	0.7	0.923077	0.923077	1	0	1	0	0	0	0	0	1.45374	0.483814	1.52759	0.520107									0.0655545	0.0159372	0.0655545	0.0159372	0.0667682	0.0145933	12.2386	1.7618	0.0882472	0.0184192	0.0887191	0.019748	0.0025365	0.875261	0.0732014	0.0550301	6.66667	0	-11.8975	0.0392168	14.2244	1.38585
33	Pig	Short social isolation in familiar pen	Negative	0.900454	0.9	1	1	1	0	1	0	0	0	0	0	1.68539	0.533433	1.68539	0.533433									0.0637823	0.0224385	0.0637823	0.0224385	0.0637823	0.0224385	10.0225	3.11937	0.0843679	0.0059519	0.0843679	0.0059519	0.000671835	0.0245921	1.80201	1.42228	5	0	-13.1321	1.1895	6.78853	6.92901
32	Pig	In pair with food and toys in familiar pen	Positive	0.175556	0.174943	0	0	0.432308	0.239888			11.7914	0			-7.07201	0.699518			80.1818	46.7727			-11.4669	3.81594			0.0615692	0.010914	0.0615692	0.010914					0.183998	0.0860874			0.00159473	9.81574e-05
32	Pig	In pair with food and toys in familiar pen	Positive	0.1861	0.174943	0	0	0.0969568	0.0877581			10.8354	0			-7.18085	0.480168			55.6818	0			-8.34141	0.497265			0.0646624	0.0151129	0.0646624	0.0151129					0.101982	0.00994309			0.00129815	0.985475
32	Pig	In pair with food and toys in familiar pen	Positive	0.190385	0.174943	0	0	0.423172	0.133947			10.8354	0			-6.9191	0.736899			43.3081	12.3737			-10.5902	2.53244			0.0674412	0.0106548	0.0674412	0.0106548					0.101761	0.0391495			0.000113101	0.0098945
32	Pig	In pair with food and toys in familiar pen	Positive	0.203333	0.2	0	0	0.608815	0.112327			10.0227	0			-7.92363	0.961235			51.8417	0			-10.1541	1.58887			0.0606361	0.00371431	0.0606361	0.00371431					0.192128	0.00942611			0.504951	0.493202
32	Pig	In pair with food and toys in familiar pen	Positive	0.215283	0.2	0.666667	0.666667	0.317117	0.207045	0.259573	0.0575436	52.3446	22.0285	63.7711	11.4265	-12.8749	0.512687	-12.4513	0.512687	48.4971	0	48.4971	0	-12.6867	0.0330828	-12.7032	0.0165414	0.0685611	0.00883628	0.0685611	0.00883628	0.0704395	0.00187841	8.38386	0.00121166	0.133184	0.0542591	0.113652	0.0195311	0.807525	0.0338402							-1.53883	0.0406782
32	Pig	Short social isolation in familiar pen	Negative	0.234399	0.2	0	0					0	0			2.01257	0.207839											0.0641415	0.00876172	0.0641415	0.00876172					0.0897792	0.00853098			0.805073	0.168215
32	Pig	Short social isolation in familiar pen	Negative	0.235828	0.2	0	0					0	0			2.06926	0.281573											0.0668801	0.00547889	0.0668801	0.00547889					0.120133	0.0183325			0.607915	0.379017
32	Pig	Short social isolation in familiar pen	Negative	0.238118	0.2	1	1					0	0	0	0	1.85529	0.332297	1.85529	0.332297									0.0652526	0.00822328	0.0652526	0.00822328	0.0652526	0.00822328	4.57381	1.96833	0.124459	0.00506638	0.124459	0.00506638	0.608624	0.0256922							-1.45035	1.2019
32	Pig	Short social isolation in familiar pen	Negative	0.252744	0.25	1	1	1	0	1	0	0	0	0	0	2.04671	0.062115	2.04671	0.062115									0.0610147	0.0176629	0.0610147	0.0176629	0.0610147	0.0176629	8.12093	1.0589	0.0966368	0.0120477	0.0966368	0.0120477	0.126239	0.419979							12.666	5.87016
32	Pig	Short social isolation in familiar pen	Negative	0.261791	0.25	1	1	1	0	1	0	0	0	0	0	1.93767	0.0990807	1.93767	0.0990807									0.0647144	0.0108179	0.0647144	0.0108179	0.0647144	0.0108179	8.13591	0.939044	0.120574	0.00232452	0.120574	0.00232452	0.662044	0.213723							-0.828204	0.654581
32	Pig	Short social isolation in familiar pen	Negative	0.267891	0.25	1	1					0	0	0	0	1.93393	0.260331	1.93393	0.260331									0.0639212	0.0137177	0.0639212	0.0137177	0.0639212	0.0137177	5.8103	0.458915	0.128847	0.0194962	0.128847	0.0194962	0.0650983	0.475917							-2.27796	2.06547
32	Pig	Short social isolation in familiar pen	Negative	0.270975	0.25	1	1	1	0	1	0	0	0	0	0	0.964745	0.689915	0.964745	0.689915									0.0681889	0.0322863	0.0681889	0.0322863	0.0681889	0.0322863	6.79827	0.186749	0.0960897	0.0250373	0.0960897	0.0250373	0.000602525	0.499571							-0.498601	3.7266
32	Pig	In pair with food and toys in familiar pen	Positive	0.2839	0.25	0.5	0.5	0.599599	0.270862	0.599599	0.0688734	53.0764	12.465	53.0764	1.09299	-13.5154	0.191118	-13.4358	0.0540689	65.9933	30.9343	96.9276	20.6229	-13.109	2.0135	-14.7846	2.12387	0.0654499	0.00597142	0.0654499	0.00597142	0.0590025	0.00606696	7.8458	1.31282	0.114925	0.0419198	0.15839	0.0303516	0.0480983	0.480362							-2.38199	0.172629
32	Pig	In pair with food and toys in familiar pen	Positive	0.288163	0.25	1	1	0.506441	0.187126	0.506441	0.187126	53.4229	16.2508	53.4229	16.2508	-13.0915	0.411585	-13.0915	0.411585	51.7045	11.9318	51.7045	11.9318	-15.6399	1.44736	-15.6399	1.44736	0.0679601	0.0096712	0.0679601	0.0096712	0.0679601	0.0096712	6.30332	1.35561	0.12472	0.0156435	0.12472	0.0156435	0.270666	0.0739805							-1.13994	1.6797
32	Pig	In pair with food and toys in familiar pen	Positive	0.292789	0.25	1	1	0.532012	0.161506	0.532012	0.161506	53.6867	11.0429	53.6867	11.0429	-12.4152	0.874651	-12.4152	0.874651	51.7045	15.9091	51.7045	15.9091	-15.0496	0.733277	-15.0496	0.733277	0.070095	0.0134755	0.070095	0.0134755	0.070095	0.0134755	5.8111	1.21074	0.199633	0.0446892	0.199633	0.0446892	0.549979	0.299967							-0.0864676	0.843209
32	Pig	In pair with food and toys in familiar pen	Positive	0.29551	0.25	0.75	0.75	0.407742	0.188757	0.319487	0.10977	18.6065	22.2659	13.8245	4.78205	-13.3953	0.550098	-13.2412	0.637747	59.6591	0	59.6591	0	-15.1821	0.996342	-14.8519	1.00215	0.0662917	0.0105171	0.0662917	0.0105171	0.0703542	0.0047757	7.14058	0.686229	0.121765	0.0194026	0.121462	0.00034633	0.673052	0.467029							-0.890452	0.376759
32	Pig	Short social isolation in familiar pen	Negative	0.296553	0.25	1	1	1	0	1	0	0	0	0	0	1.47752	1.50553	1.47752	1.50553									0.0647484	0.0107391	0.0647484	0.0107391	0.0647484	0.0107391	5.45503	0.39919	0.120317	0.0127936	0.120317	0.0127936	0.23755	0.404105							-2.58308	1.15751
32	Pig	Short social isolation in familiar pen	Negative	0.297687	0.25	0.75	0.75	1	0	1	0	0	0	0	0	1.57327	1.21329	1.14301	1.13582									0.0654778	0.0119567	0.0654778	0.0119567	0.0706152	0.00530705	5.74062	1.44888	0.162866	0.0283248	0.174222	0.0125499	0.148501	0.446902							-0.290414	0.293457
32	Pig	In pair with food and toys in familiar pen	Positive	0.311497	0.3	0.4	0.4	0.702549	0.3345	0.825928	0.123378	25.3841	9.09624	20.1755	5.20862	-13.6136	0.623773	-13.5026	0.111007	55.6818	11.1364	58.4659	2.78409	-14.6737	1.66784	-15.031	0.992775	0.0636579	0.00400457	0.0636579	0.00400457	0.0664412	0.00310676	5.05274	1.03531	0.133685	0.0221885	0.122101	0.00977744	0.97389	0.275179							0.353497	0.637275
32	Pig	Short social isolation in familiar pen	Negative	0.472222	0.45	1	1	1	0	1	0	0	0	0	0	1.63581	0.466706	1.63581	0.466706									0.065816	0.0109325	0.065816	0.0109325	0.065816	0.0109325	7.20638	1.27016	0.111921	0.0152104	0.111921	0.0152104	0.214913	0.347694			5	0	-2.09747	0.00493674	-2.8966	1.02308
31	Pig	In pair with food and toys in familiar pen	Positive	0.205873	0.2	1	1	0.555516	0.289968	0.555516	0.289968	80.9877	15.2523	80.9877	15.2523	-13.8084	0.205362	-13.8084	0.205362	50.1136	5.56818	50.1136	5.56818	-15.609	1.97138	-15.609	1.97138	0.0710559	0.0146197	0.0710559	0.0146197	0.0710559	0.0146197	6.81044	0.905932	0.13831	0.0151794	0.13831	0.0151794	0.401213	0.128214							-0.731807	0.158934
31	Pig	In pair with food and toys in familiar pen	Positive	0.257642	0.25	1	1	0.196533	0.298145	0.196533	0.298145	59.3384	4.23008	59.3384	4.23008	-11.5497	0.715651	-11.5497	0.715651	53.3617	20.8807	53.3617	20.8807	-13.4291	1.75665	-13.4291	1.75665	0.065651	0.0209586	0.065651	0.0209586	0.065651	0.0209586	6.92538	0.566553	0.123254	0.0135412	0.123254	0.0135412	0.089919	0.44938							-1.67654	0.855067
31	Pig	In pair with food and toys in familiar pen	Positive	0.261134	0.25	0.75	0.75	0.510692	0.0999031	0.532579	0.134145	68.4869	16.5982	71.206	9.41136	-13.1865	0.474788	-13.1424	0.668053	64.5909	17.8182	69.0455	22.2727	-10.7356	1.80826	-10.1378	1.82294	0.0659693	0.0107405	0.0659693	0.0107405	0.0680547	0.00658876	6.59008	0.673114	0.125934	0.0123733	0.128144	0.0100252	0.663039	0.463486							-2.03645	1.01162
31	Pig	In pair with food and toys in familiar pen	Positive	0.271134	0.25	0.5	0.5	0.704121	0.311728	0.468252	0.338076	60.5815	3.05968	63.8297	2.43851	-12.1534	0.898613	-12.2931	0.58033	44.9738	17.1329	38.549	12.8497	-14.0806	0.451723	-13.4284	0.635348	0.0651295	0.00868623	0.0651295	0.00868623	0.0701609	0.00605581	7.04589	0.876917	0.112627	0.00820817	0.123381	0.0112561	0.997692	0.49137							-1.57158	0.39575
31	Pig	In pair with food and toys in familiar pen	Positive	0.289751	0.25	0.5	0.5	0.689864	0.171651	0.612709	0.193753	45.5356	12.2221	44.7519	3.38846	-13.2772	0.407219	-13.1955	0.53092	47.7273	0	47.7273	0	-14.8609	1.12642	-14.7343	0.56321	0.068717	0.00984009	0.068717	0.00984009	0.0649624	0.00729294	6.81309	0.0232919	0.104492	0.00365929	0.102804	0.00501774	0.985655	0.435472							-2.04196	0.421885
31	Pig	In pair with food and toys in familiar pen	Positive	0.325351	0.3	1	1	0.571501	0.155755	0.571501	0.155755	12.5284	38.3229	12.5284	38.3229	-14.5458	0.709351	-14.5458	0.709351	31.321	10.4403	31.321	10.4403	-14.8975	0.364325	-14.8975	0.364325	0.0691991	0.0336664	0.0691991	0.0336664	0.0691991	0.0336664	6.19715	0.6015	0.118163	0.0401299	0.118163	0.0401299	0.0487803	0.247302							-1.27805	2.33884
31	Pig	In pair with food and toys in familiar pen	Positive	0.330476	0.3	0.4	0.4	0.533785	0.392372	0.356926	0.0503203	45.2594	40.4731	20.7396	2.64826	-13.7172	0.26414	-12.8819	0.707521	26.1009	5.22017	23.4908	2.61009	-12.368	0.73856	-12.4979	0.129862	0.0636764	0.0207317	0.0636764	0.0207317	0.0541499	0.0095265	6.16584	1.57951	0.124953	0.0270791	0.13282	0.00786698	0.500618	0.98778							-0.293052	0.331667
31	Pig	Short social isolation in familiar pen	Negative	0.396372	0.35	1	1	1	0	1	0	0	0	0	0	1.42596	0.652844	1.42596	0.652844									0.067574	0.0181485	0.067574	0.0181485	0.067574	0.0181485	7.57418	2.68035	0.129	0.0258717	0.129	0.0258717	0.0133247	0.0361354							1.20542	8.84994
31	Pig	Short social isolation in familiar pen	Negative	0.40034	0.4	1	1	1	0	1	0	0	0	0	0	1.51383	0.903509	1.51383	0.903509									0.0679271	0.0175748	0.0679271	0.0175748	0.0679271	0.0175748	11.7001	0.797538	0.109748	0.0172156	0.109748	0.0172156	0.375066	0.812883							13.9774	0.49307
31	Pig	In pair with food and toys in familiar pen	Positive	0.400476	0.4	0.857143	0.857143	0.453878	0.255897	0.490787	0.205175	62.4805	3.4285	61.8087	3.38224	-13.3732	1.95127	-13.9104	2.04485	63.3621	11.5204	57.6019	11.5204	-9.83016	4.40971	-10.8178	4.1117	0.0610615	0.0208743	0.0610615	0.0208743	0.0671346	0.0146319	7.72232	2.12037	0.112566	0.00558735	0.111846	0.00456423	0.116213	0.414148							-2.71911	1.24265
31	Pig	In pair with food and toys in familiar pen	Positive	0.409501	0.4	0.857143	0.857143	0.372266	0.255482	0.39785	0.201693	14.8485	11.3266	14.8485	0	-13.9446	0.715003	-13.9424	0.547328	61.25	13.9205	58.4659	13.9205	-15.5179	1.42909	-15.632	1.35337	0.0564808	0.0208191	0.0564808	0.0208191	0.0543072	0.0177774	7.70804	1.6845	0.102431	0.0130988	0.102178	0.0153376	0.419522	0.763771							-1.76953	0.261933
31	Pig	Short social isolation in familiar pen	Negative	0.440091	0.4	1	1	1	0	1	0	0	0	0	0	0.701505	1.05556	0.701505	1.05556									0.0581512	0.0203883	0.0581512	0.0203883	0.0581512	0.0203883	11.7239	1.86236	0.113315	0.0140271	0.113315	0.0140271	0.024658	0.0597906							13.2893	4.46301
31	Pig	In pair with food and toys in familiar pen	Positive	0.442902	0.4	0.714286	0.714286	0.558318	0.0886925	0.530991	0.0539497	44.6336	28.545	30.6032	18.0366	-14.4221	2.37711	-15.603	1.18701	26.1009	10.4403	20.8807	5.22017	-15.8899	1.02711	-15.1139	0.812763	0.0644228	0.0163911	0.0644228	0.0163911	0.0644228	0.0153511	6.17891	0.282294	0.137038	0.0156935	0.125902	0.0123298	0.382824	0.85806							-2.93434	0.2114
31	Pig	Short social isolation in familiar pen	Negative	0.482268	0.45	1	1	1	0	1	0	0	0	0	0	0.817691	0.304678	0.817691	0.304678									0.0689664	0.0263588	0.0689664	0.0263588	0.0689664	0.0263588	7.70344	3.28301	0.121473	0.0256666	0.121473	0.0256666	0.00349746	0.00516397	20.5952	0	5	0	-2.08716	0.495668	7.47885	15.8786
31	Pig	Short social isolation in familiar pen	Negative	0.493401	0.45	1	1	1	0	1	0	0	0	0	0	1.37156	1.02701	1.37156	1.02701									0.0623773	0.0181399	0.0623773	0.0181399	0.0623773	0.0181399	9.254	4.88594	0.133202	0.0148633	0.133202	0.0148633	0.00286646	0.0202225	20.0239	0	5	0	-1.99677	0.285824	9.31306	12.5744
31	Pig	Short social isolation in familiar pen	Negative	0.540385	0.5	1	1	1	0	1	0	0	0	0	0	1.37133	0.652993	1.37133	0.652993									0.0706996	0.013598	0.0706996	0.013598	0.0706996	0.013598	11.257	1.9009	0.115475	0.0469477	0.115475	0.0469477	0.214869	0.282442			5	0	-2.11814	0.00684234	13.4191	1.89962
31	Pig	Short social isolation in familiar pen	Negative	0.572086	0.55	0.9	0.9	1	0	1	0	0	0	0	0	1.87994	0.357082	1.90249	0.401525									0.0580622	0.0212287	0.0580622	0.0212287	0.0588257	0.021304	9.26499	1.87914	0.099802	0.01709	0.100748	0.0205628	0.097843	0.104048	2.76676	0	5	0	-2.09342	0.0461763	11.0718	4.41197
31	Pig	Short social isolation in familiar pen	Negative	0.68102	0.65	1	1	1	0	1	0	0	0	0	0	1.27248	1.2059	1.27248	1.2059									0.0671959	0.0213454	0.0671959	0.0213454	0.0671959	0.0213454	7.65205	1.65039	0.0753956	0.0112932	0.0753956	0.0112932	0.00120084	0.148564			6.66667	0	-12.476	1.85381	3.47967	10.9224
30	Pig	In pair with food and toys in familiar pen	Positive	0.211633	0.2	0.333333	0.333333	0.730781	0.249972	1	0	67.6358	37.3653	93.8214	0	-13.0516	0.915303	-13.8495	0	53.8856	5.38856	59.2742	0	-12.0448	1.12457	-13.1694	0	0.0720483	0.0125931	0.0720483	0.0125931	0.0482494	0	4.60061	0	0.166916	0.0205231	0.171351	0	0.497008	0.494495							1.12673	0
30	Pig	In pair with food and toys in familiar pen	Positive	0.296009	0.25	1	1	0.568722	0.267931	0.568722	0.267931	67.2193	3.81549	67.2193	3.81549	-12.663	2.41799	-12.663	2.41799	43.75	15.9091	43.75	15.9091	-15.0539	1.04187	-15.0539	1.04187	0.0666512	0.0148755	0.0666512	0.0148755	0.0666512	0.0148755	7.72313	1.02463	0.0977562	0.0250275	0.0977562	0.0250275	0.989303	0.498277							-2.91041	0.410338
30	Pig	Short social isolation in familiar pen	Negative	0.32127	0.3	1	1	1	0	1	0	0	0	0	0	1.40012	0.513964	1.40012	0.513964									0.0692764	0.00112174	0.0692764	0.00112174	0.0692764	0.00112174	11.0851	1.54821	0.115354	0.0148749	0.115354	0.0148749	0.421661	0.793128							13.7869	0.351184
30	Pig	Short social isolation in familiar pen	Negative	0.323243	0.3	1	1					0	0	0	0	1.27756	0.38776	1.27756	0.38776									0.0697528	0.010715	0.0697528	0.010715	0.0697528	0.010715	4.94434	0.82076	0.12399	0.00118834	0.12399	0.00118834	0.507438	0.305022							-2.21129	0.822883
30	Pig	In pair with food and toys in familiar pen	Positive	0.336735	0.3	0	0	0.549712	0.0926163			61.3194	1.3624			-12.1418	1.83009			65.8058	5.06198			-11.2992	0.95305			0.0637137	0.0178667	0.0637137	0.0178667					0.138813	0.0154809			0.000418127	0.249982
30	Pig	In pair with food and toys in familiar pen	Positive	0.346485	0.3	1	1	0.477579	0.210975	0.477579	0.210975	68.6768	15.1754	68.6768	15.1754	-12.8567	0.729471	-12.8567	0.729471	62.642	27.8409	62.642	27.8409	-17.18	1.03919	-17.18	1.03919	0.0651967	0.0233501	0.0651967	0.0233501	0.0651967	0.0233501	6.39252	2.00348	0.0960983	0.00723314	0.0960983	0.00723314	0.0302903	0.289329							-4.07062	0.627047
30	Pig	Short social isolation in familiar pen	Negative	0.368413	0.35	1	1	1	0	1	0	0	0	0	0	1.5982	0.176942	1.5982	0.176942									0.069493	0.0245035	0.069493	0.0245035	0.069493	0.0245035	7.51212	1.35362	0.108959	0.00786599	0.108959	0.00786599	0.0274056	0.132859							2.94698	4.83782
30	Pig	Short social isolation in familiar pen	Negative	0.370816	0.35	1	1	1	0	1	0	0	0	0	0	1.21399	0.127461	1.21399	0.127461									0.0660602	0.0173523	0.0660602	0.0173523	0.0660602	0.0173523	9.12894	2.57275	0.102891	0.00866268	0.102891	0.00866268	0.0296655	0.0667416							2.24292	8.58157
30	Pig	In pair with food and toys in familiar pen	Positive	0.371088	0.35	0.166667	0.166667	0.424517	0.0729546	0.439708	0	106.076	58.0697	33.5863	0	-15.036	0.213019	-15.0115	0	38.549	15.4196	38.549	0	-13.8194	1.49767	-12.7274	0	0.0645103	0.02992	0.0645103	0.02992	0.0498863	0	8.78781	0	0.154582	0.0185039	0.305611	0	0.977691	0.998602							3.01677	0
30	Pig	Short social isolation in familiar pen	Negative	0.378866	0.35	0.833333	0.833333	1	0	1	0	0	0	0	0	1.34502	0.686928	1.35883	0.394871									0.0705186	0.0132961	0.0705186	0.0132961	0.0733499	0.00574372	12.2354	0.835778	0.100711	0.0131063	0.100321	0.0172155	0.0247228	0.0241926							12.3813	1.57956
30	Pig	In pair with food and toys in familiar pen	Positive	0.390544	0.35	0.333333	0.333333	0.348797	0.0645066	0.348159	0.00772611	56.9753	1.56174	57.6758	0.936022	-12.5744	0.155768	-12.615	0.012471	59.6591	7.15909	59.6591	0	-12.7642	0.658617	-12.8884	0.0894963	0.0683918	0.0146381	0.0683918	0.0146381	0.076146	2.93929e-05	9.50361	1.32072	0.1471	0.0360337	0.144406	0.0120638	0.0501087	0.954865							-1.78356	0.268629
30	Pig	Short social isolation in familiar pen	Negative	0.391293	0.35	0.833333	0.833333	1	0	1	0	0	0	0	0	1.61387	0.581586	1.76582	0.674151									0.0643591	0.0149858	0.0643591	0.0149858	0.0665024	0.0131871	11.2609	0.575657	0.103288	0.0173352	0.103727	0.0114505	0.0382793	0.263437							12.9938	3.43894
30	Pig	Short social isolation in familiar pen	Negative	0.393764	0.35	1	1					0	0	0	0	1.79754	0.278409	1.79754	0.278409									0.0647081	0.00318535	0.0647081	0.00318535	0.0647081	0.00318535	11.056	1.19346	0.14667	0.0346548	0.14667	0.0346548	0.108316	0.0974967							13.7207	1.21235
30	Pig	Short social isolation in familiar pen	Negative	0.403039	0.4	0.714286	0.714286	1	0	1	0	0	0	0	0	1.71436	0.141891	1.71024	0.0699172									0.0695002	0.0166946	0.0695002	0.0166946	0.0725238	0.00431908	9.93626	2.08582	0.102236	0.0125249	0.102236	0.00570908	0.0677849	0.561199							11.1412	3.95395
30	Pig	Short social isolation in familiar pen	Negative	0.439524	0.4	1	1	1	0	1	0	0	0	0	0	1.80727	0.228667	1.80727	0.228667									0.070452	0.0172176	0.070452	0.0172176	0.070452	0.0172176	10.7411	1.37509	0.103719	0.00197966	0.103719	0.00197966	0.0316557	0.476159							12.1998	1.46564
29	Pig	Short social isolation in familiar pen	Negative	0.224671	0.2	1	1					0	0	0	0	1.90239	0.078347	1.90239	0.078347									0.0632184	0.00617437	0.0632184	0.00617437	0.0632184	0.00617437	6.65284	0.351979	0.106019	0.0061628	0.106019	0.0061628	0.515861	0.442976							-1.85623	0.782191
29	Pig	Short social isolation in familiar pen	Negative	0.225918	0.2	1	1	1	0	1	0	0	0	0	0	1.84861	0.169945	1.84861	0.169945									0.0722237	0.0145584	0.0722237	0.0145584	0.0722237	0.0145584	5.71309	0.516589	0.0951254	0.0112671	0.0951254	0.0112671	0.452438	0.377976							-0.0279745	0.304374
29	Pig	Short social isolation in familiar pen	Negative	0.245057	0.2	1	1	1	0	1	0	0	0	0	0	1.91763	0.23106	1.91763	0.23106									0.0661122	0.00699405	0.0661122	0.00699405	0.0661122	0.00699405	5.69813	0.45983	0.110988	0.00722373	0.110988	0.00722373	0.499026	0.498358							-0.691831	0.355391
29	Pig	Short social isolation in familiar pen	Negative	0.257914	0.25	1	1	1	0	1	0	0	0	0	0	1.94514	0.166941	1.94514	0.166941									0.0659742	0.0117033	0.0659742	0.0117033	0.0659742	0.0117033	5.99339	0.593766	0.0849448	0.00202462	0.0849448	0.00202462	0.794235	0.413019							-2.4814	0.680797
29	Pig	Short social isolation in familiar pen	Negative	0.258707	0.25	1	1	1	0	1	0	0	0	0	0	1.91017	0.139954	1.91017	0.139954									0.0639404	0.0244907	0.0639404	0.0244907	0.0639404	0.0244907	6.1339	0.993563	0.11057	0.0170381	0.11057	0.0170381	0.443443	0.31792							-0.587335	0.319242
29	Pig	Short social isolation in familiar pen	Negative	0.264989	0.25	1	1	1	0	1	0	0	0	0	0	1.9808	0.334442	1.9808	0.334442									0.067257	0.0116972	0.067257	0.0116972	0.067257	0.0116972	7.3932	4.38242	0.109524	0.00802487	0.109524	0.00802487	0.211545	0.476065							-1.06129	0.10146
29	Pig	Short social isolation in familiar pen	Negative	0.265782	0.25	1	1					0	0	0	0	1.98172	0.131731	1.98172	0.131731									0.0615418	0.00695087	0.0615418	0.00695087	0.0615418	0.00695087	6.43513	1.10875	0.0802688	0.00656942	0.0802688	0.00656942	0.0814858	0.45509							-2.73411	0.528035
29	Pig	Short social isolation in familiar pen	Negative	0.284263	0.25	1	1	1	0	1	0	0	0	0	0	1.28751	0.428582	1.28751	0.428582									0.0638399	0.00181394	0.0638399	0.00181394	0.0638399	0.00181394	6.27192	1.17603	0.110062	0.00826357	0.110062	0.00826357	0.208238	0.242233							-1.49643	0.323996
29	Pig	Short social isolation in familiar pen	Negative	0.296531	0.25	0.75	0.75					0	0	0	0	1.0072	0.450616	1.13043	0.481155									0.0716519	0.0260491	0.0716519	0.0260491	0.0839023	0.0124605	6.49754	1.28834	0.0827256	0.00626012	0.0806754	0.00449325	0.670123	0.277799							-2.67078	0.332287
2850	Sheep	Reunion with pen mate	Positive	1.02117	0.95	0.473684	0.5	0.280239	0.183131	0.303472	0.1202	101.246	32.913	105.932	39.7473	-14.2983	2.62657	-15.2951	2.03998	81.3692	17.3962	90.3479	25.8137	-16.1981	4.07989	-17.5848	4.77581	0.0655943	0.0719206	0.0682582	0.0691583	0.104496	0.0314972	9.96927	10.0067	0.0798161	0.0383297	0.0795907	0.0133496	0.000612095	0.00364591	0.189787	0.314036	5	0	-13.5967	1.29325	15.2774	1.1797
2850	Sheep	Short social isolation in familiar pen	Negative	1.02196	0.95	0.789474	0.833333	0.234433	0.290569	0.371302	0.312839	86.5722	33.7622	88.728	29.9673	-13.1926	2.03072	-13.052	1.12596	84.7363	17.9574	89.2256	19.0797	-16.3508	2.18122	-15.9261	2.40136	0.0551867	0.0575748	0.0584443	0.0562154	0.0652325	0.0511367	8.90546	2.36541	0.0571594	0.0251914	0.0501682	0.0210781	0.0216132	0.470316	0.896965	0.324632	5	0	-12.4462	2.4931	15.7695	3.92381
2850	Sheep	Short social isolation in familiar pen	Negative	1.03854	0.9	0.210526	0.235294	0.353489	0.152103	0.333717	0.0835758	75.5607	14.4069	75.6584	7.0539	-12.0428	1.88402	-12.9297	1.1829	83.3333	22.2222	75	8.33333	-18.573	2.40928	-17.4655	1.10745	0.0684674	0.0717659	0.0771576	0.0669065	0.107754	0.00785936	7.81395	1.15613	0.0450966	0.0114964	0.0438537	0.00302284	0.00232615	0.181258	0.0842942	2.72667e-05	5	0	-13.0019	0.107181	14.137	0.457239
2850	Sheep	Short social isolation in familiar pen	Negative	1.05496	0.95	0.6	0.666667	0.400692	0.259528	0.468895	0.24098	72.3359	25.8999	74.3469	28.6931	-12.6679	0.929504	-12.9	0.563834	80.0792	7.49859	76.1177	9.47934	-15.2147	1.81952	-15.2147	1.21864	0.0637344	0.0290518	0.0677206	0.0324261	0.0706458	0.0258909	8.13947	1.93079	0.0485422	0.0181375	0.0459726	0.0117914	0.0490475	0.216923	0.0824835	0.0328086	6	0	-23.1377	0.767287	20.5178	1.64987
2850	Sheep	Short social isolation in familiar pen	Negative	1.16717	1.05	0.863636	0.95	0.419759	0.294704	0.454483	0.270038	69.2867	31.9227	67.8077	30.7118	-11.9964	1.20787	-11.894	1.15261	91.3978	11.0087	90.1178	10.7527	-15.2684	1.51966	-15.3231	1.71261	0.0676973	0.0519657	0.0739866	0.0481585	0.0790216	0.0474901	8.8368	1.34515	0.0441857	0.0142155	0.0434085	0.0144964	0.104287	0.414421	1.46841	0.733465	6	0	-17.5678	1.13728	18.4505	4.08509
2850	Sheep	Short social isolation in familiar pen	Negative	1.17171	1.05	0.409091	0.45	0.29601	0.217595	0.298841	0.108955	96.7453	32.9626	108.794	38.8458	-13.1394	2.09338	-13.9953	1.31147	84.2294	10.8167	91.3978	9.60061	-14.7722	2.79018	-15.5352	0.808444	0.0713085	0.0545924	0.0774589	0.0490711	0.0557834	0.0488589	9.98072	1.87615	0.0624834	0.0145655	0.0566071	0.0124318	0.000493399	0.00368799	1.98538	0.326295	6	0	-22.3376	5.47812	14.4198	2.93354
2850	Sheep	Short social isolation in familiar pen	Negative	1.18042	1.1	0.909091	0.952381	0.414019	0.23929	0.450041	0.254017	89.3451	30.4143	88.9975	26.7285	-12.4086	1.57991	-12.3465	1.43188	86.7896	17.9211	86.7896	18.1772	-16.3865	1.8106	-16.3787	1.8117	0.0674893	0.0402979	0.0704359	0.0374109	0.071544	0.0382673	6.25653	4.74625	0.0377646	0.0296594	0.0340254	0.0280053	0.00021841	0.00126582	0.808379	0.648118	6	0	-12.9789	0.257992	11.8686	10.3252
2850	Sheep	Short social isolation in familiar pen	Negative	1.20858	1.05	0.826087	0.95	0.277962	0.185902	0.282305	0.176797	64.3556	34.2294	66.0511	35.1181	-13.315	2.76535	-12.9552	2.60752	87.5947	26.0417	92.803	26.5152	-20.7954	3.22659	-20.7988	3.03065	0.0707358	0.0628722	0.0868413	0.043239	0.0872462	0.0391125	8.04782	2.91732	0.0412623	0.00610281	0.0401248	0.00526721	0.0117539	0.0808988	2.30433	1.17266	6	0	-17.2388	1.04969	18.6132	7.86278
2850	Sheep	Short social isolation in familiar pen	Negative	1.21854	1.15	0.913043	0.954545	0.418347	0.281912	0.422458	0.242331	82.5204	25.6139	83.0976	27.2453	-12.6021	1.74745	-12.6171	1.68653	85.7008	10.6534	86.1742	9.4697	-20.0228	2.2555	-20.056	2.21331	0.0705372	0.0419171	0.0724642	0.0378879	0.0743911	0.0276724	8.61374	2.18071	0.0566208	0.0289485	0.0540695	0.0193342	0.00458808	0.0437201	2.55821	1.79479	6	1.09091	-18.2208	3.13964	17.0741	5.51885
2850	Sheep	Short social isolation in familiar pen	Negative	1.2204	1.1	0.434783	0.47619	0.340003	0.237936	0.274738	0.270187	81.5073	36.7116	62.993	47.0617	-13.2418	1.20892	-13.0601	2.69615	81.4394	19.8864	79.5455	19.8864	-19.5595	1.53117	-19.3066	1.4221	0.0677956	0.04213	0.0682799	0.0271381	0.0664779	0.0193572	10.8659	1.77078	0.0674028	0.0132308	0.0651467	0.0173625	0.0265637	0.145119	0.258436	0.101823	6	0	-19.9743	4.24924	13.1958	2.3414
2850	Sheep	Short social isolation in familiar pen	Negative	1.22942	1.1	0.826087	0.904762	0.386733	0.296385	0.390126	0.273189	86.0561	32.0385	77.125	26.5813	-12.4954	1.87941	-12.1129	1.81796	75.7576	11.9376	75.7576	12.8558	-14.2843	2.5658	-14.4832	2.73938	0.0676021	0.0459245	0.0722384	0.0373833	0.0734553	0.0401626	9.12044	2.34475	0.0559895	0.0178066	0.0527726	0.0159832	0.0226	0.342698	0.599287	0.356177	6	0	-14.9503	2.14409	16.2215	8.19531
2850	Sheep	Short social isolation in familiar pen	Negative	1.23129	1	0.304348	0.368421	0.405399	0.158783	0.405399	0.0728513	80.0201	34.6874	95.0317	37.1074	-12.2843	1.69438	-12.2843	0.713353	83.5629	14.9219	84.022	18.8246	-16.2876	2.25967	-16.2024	2.7448	0.0763718	0.0549576	0.0825316	0.0361327	0.0600318	0.0509378	9.09886	1.31554	0.0550213	0.0275214	0.0550213	0.013215	0.00799829	0.37971	0.325984	0.55201	7.09091	1.27273	-22.2765	6.0661	18.5225	2.12801
2850	Sheep	Short social isolation in familiar pen	Negative	1.25044	1.15	0.791667	0.863636	0.381932	0.225123	0.47095	0.235811	75.7038	23.1171	74.1596	22.1305	-13.5631	1.71819	-13.5451	1.11671	82.7844	12.1871	81.906	10.101	-15.6892	4.21174	-15.4528	3.99798	0.0579128	0.0412491	0.0603267	0.0494585	0.0628122	0.0481256	9.57706	2.50578	0.0584551	0.011844	0.0581188	0.0097564	0.0383535	0.241109	1.63001	2.10008	5	0.543314	-11.1457	0.602177	16.2361	8.22949
2850	Sheep	Short social isolation in familiar pen	Negative	1.25971	1.2	0.916667	0.956522	0.201705	0.191121	0.206517	0.216462	75.5968	28.8594	73.0383	26.2587	-14.3812	2.20503	-14.2096	2.15073	96.0729	19.6353	96.1353	17.9991	-16.4398	2.19281	-16.5865	2.28049	0.0665535	0.0203986	0.0668385	0.0188072	0.0675046	0.0179554	8.01186	3.39575	0.0613047	0.00921716	0.0602958	0.00921496	0.0151263	0.21754	1.44609	0.171492	5	0	-13.7127	4.4008	13.9432	2.30106
2850	Sheep	Short social isolation in familiar pen	Negative	1.27715	1.25	0.416667	0.416667	0.350997	0.207874	0.468606	0.23706	71.8917	11.952	75.5769	7.37246	-12.4904	1.25142	-12.5243	0.794185	101.216	23.3754	98.4105	25.4792	-17.3739	3.83286	-13.2158	3.20762	0.0669685	0.0376944	0.0669685	0.0376944	0.0708906	0.00885422	8.98736	4.24892	0.0496577	0.00707194	0.0507379	0.00393027	0.000505345	0.114535	1.82015	0.411592	5	0	-20.7259	4.45526	15.4038	1.42911
2850	Sheep	Short social isolation in familiar pen	Negative	1.31042	1.25	0.56	0.583333	0.360876	0.313275	0.360876	0.256095	87.0916	23.7589	87.0916	34.8096	-12.692	1.27675	-12.813	0.867272	84.2014	17.2526	86.8056	14.7569	-19.5132	4.95816	-21.0458	3.79201	0.073507	0.0419667	0.0740005	0.0325838	0.0731786	0.0253593	9.03131	1.63276	0.0518372	0.0120426	0.0463698	0.011778	0.0419624	0.349899	0.792956	0.109874	5	0	-15.0551	0.848179	15.458	3.15354
2850	Sheep	Short social isolation in familiar pen	Negative	1.35096	1.2	0.576923	0.652174	0.365358	0.230029	0.365358	0.224391	82.0974	30.7301	74.6995	36.4464	-13.5617	1.1893	-13.4885	1.14158	86.2626	12.4242	83.4343	16.9697	-13.4806	1.26367	-13.6666	1.21051	0.0763897	0.0526081	0.077623	0.0317807	0.0754678	0.0424151	9.7357	1.43217	0.0574758	0.0158841	0.0548868	0.00933884	0.00418929	0.200891	2.7826	2.00291	5	0	-11.8739	2.05834	14.7807	2.9487
2850	Sheep	Short social isolation in familiar pen	Negative	1.37856	1.3	0.846154	0.88	0.384112	0.323005	0.40019	0.314865	76.0759	28.7141	75.4604	26.1789	-12.2501	1.7701	-12.325	1.89152	80.2151	7.31183	79.5699	9.89247	-14.3578	2.33098	-14.4106	2.46384	0.0692732	0.032731	0.0707128	0.025277	0.0723779	0.0282064	8.89062	1.90168	0.0626993	0.0198062	0.0598282	0.0209851	0.120554	0.318958	0.889042	0.314035	5.45332	1.15074	-16.2825	1.93395	17.4656	3.14158
2850	Sheep	Reunion with pen mate	Positive	1.38254	1.2	0.576923	0.652174	0.318266	0.243804	0.324633	0.214134	87.1716	24.9836	88.7224	29.2636	-13.6691	2.26391	-13.7683	3.97328	92.6882	11.828	89.2473	8.60215	-15.8189	2.47185	-14.6958	1.1704	0.0569198	0.0631749	0.0666208	0.0580661	0.0589803	0.0356564	10.3747	3.30238	0.0540639	0.0122335	0.0541826	0.00979371	0.00734876	0.0777327	0.533171	0.574542	5	0	-16.4604	0.819299	15.9014	4.42203
2850	Sheep	Short social isolation in familiar pen	Negative	1.39744	1.35	0.653846	0.653846	0.31104	0.225909	0.36657	0.20618	71.326	23.6642	72.6562	25.5764	-12.7975	1.10995	-12.7736	0.631952	90.5376	16.129	89.6774	16.3441	-15.6968	2.86752	-15.6734	2.6843	0.0703295	0.0405972	0.0703295	0.0405972	0.0712488	0.0308088	8.36973	2.44706	0.04764	0.0121972	0.0462933	0.00993922	0.00636576	0.170245	1.3715	0.307284	5	0	-15.0579	3.97542	12.191	1.72882
2850	Sheep	Short social isolation in familiar pen	Negative	1.46956	1.4	0.571429	0.592593	0.393304	0.237816	0.446851	0.197033	83.1887	24.642	82.7895	22.2224	-12.2142	1.72039	-11.8464	0.833618	84.7363	15.7127	92.5926	14.5903	-15.0409	1.57185	-15.4736	0.447345	0.0694345	0.0310085	0.0694431	0.0269568	0.0750857	0.0195369	8.2739	1.09924	0.0648609	0.0164302	0.0575675	0.0098546	0.0190953	0.594254	0.660723	0.65725	5.71429	0	-14.8165	2.69798	15.6469	7.64229
2850	Sheep	Short social isolation in familiar pen	Negative	1.48721	1.25	0.464286	0.541667	0.243159	0.159511	0.2531	0.091988	71.74	38.9858	72.8909	18.3448	-13.6344	1.37886	-13.962	1.45823	103.345	25.8861	104.142	15.5317	-16.2392	4.93533	-16.2489	1.8627	0.0570166	0.0509304	0.0599466	0.0431688	0.0611602	0.0313069	9.96479	2.09338	0.0570711	0.008794	0.0562561	0.00246512	0.00388702	0.614091	0.767287	0.368409	5.71429	0	-14.953	2.50142	15.7469	1.00802
2850	Sheep	Short social isolation in familiar pen	Negative	1.4909	1.3	0.5	0.56	0.484197	0.17885	0.447468	0.159467	81.4022	35.0798	88.4102	39.8388	-12.7357	1.15792	-13.2552	1.47819	89.6057	31.0633	87.4154	22.7001	-17.255	4.42151	-18.9675	2.67607	0.0743648	0.0453233	0.0783958	0.0399374	0.0769393	0.0221365	13.5918	3.01443	0.0435306	0.0170351	0.0413804	0.0049199	0.0103431	0.156258	0.430972	0.288128	7.80932	0.825362	-21.2889	2.62306	10.2647	2.66591
2850	Sheep	Short social isolation in familiar pen	Negative	1.49344	1.4	0.75	0.777778	0.366342	0.23266	0.366342	0.21804	72.6936	30.4607	72.6936	32.8673	-13.1618	1.42363	-13.1618	1.3779	82.039	12.2461	80.6452	13.7395	-15.0241	1.27315	-15.1225	2.32335	0.0648353	0.0296067	0.0666981	0.0287451	0.0727844	0.0276956	10.6958	2.06642	0.0516534	0.00708993	0.0524996	0.00563775	0.00148263	0.01749	0.353956	0.388046	5.71429	0	-18.9923	4.08613	13.6802	7.237
2850	Sheep	Short social isolation in familiar pen	Negative	1.51231	1.35	0.655172	0.730769	0.468264	0.223378	0.492325	0.286305	89.9129	34.3687	90.3488	29.1985	-12.64	1.84709	-12.5132	1.68629	80.1711	16.4621	81.8452	17.8571	-18.527	3.41287	-18.5897	3.34216	0.0699905	0.0413824	0.0741021	0.0323367	0.0806776	0.0228728	9.68583	2.32597	0.0589172	0.0258606	0.0546925	0.010513	0.0779943	0.440435	0.791054	0.279555	5.71429	0.115088	-16.4342	2.3334	15.8989	7.96496
2850	Sheep	Short social isolation in familiar pen	Negative	1.591	1.5	0.7	0.724138	0.309262	0.200675	0.276967	0.157324	73.809	31.926	73.809	28.9055	-13.1925	1.20036	-13.3746	0.870498	76.8025	17.7638	76.8025	16.0223	-15.5928	1.52363	-15.649	2.19021	0.0677068	0.0304078	0.0689477	0.0259118	0.0689477	0.0218486	8.76853	1.97779	0.0675326	0.0212717	0.0675239	0.0196954	0.00800648	0.100832	0.386232	0.218415	5.71429	0	-15.0078	1.30504	16.6958	5.72004
2850	Sheep	Short social isolation in familiar pen	Negative	1.67752	1.4	0.5	0.592593	0.400557	0.224194	0.437251	0.186505	75.1075	21.5186	71.9639	26.9579	-13.2149	1.2899	-13.4026	0.690103	83.2519	14.6628	77.8755	15.8847	-14.6485	1.72361	-14.5535	2.47396	0.0646217	0.0500185	0.0765582	0.0320559	0.0668472	0.0244323	8.43652	3.69968	0.0485516	0.00548209	0.0464534	0.00407436	0.015634	0.928545	0.947408	0.385891	5	0	-15.4393	0.983036	16.3179	6.99046
2850	Sheep	Short social isolation in familiar pen	Negative	1.71846	1.6	0.818182	0.870968	0.27208	0.208559	0.304368	0.198628	73.8914	33.092	73.455	31.0938	-14.364	1.47993	-14.2563	1.46865	84.3414	10.5847	81.9892	8.06452	-14.4218	3.07225	-13.9442	2.78115	0.0638202	0.027748	0.0657312	0.0279024	0.0671369	0.0292739	12.0902	3.11314	0.0566025	0.00931739	0.0569554	0.00958545	0.0105491	0.183029	1.11635	0.934983	5	0.838338	-18.936	3.27071	13.5075	2.00497
2850	Sheep	Short social isolation in familiar pen	Negative	1.74035	1.5	0.757576	0.862069	0.365471	0.146062	0.369012	0.146062	90.3793	27.5436	90.3793	27.5436	-13.0831	1.46342	-13.0831	1.5004	81.0547	17.5781	81.0547	17.9036	-18.534	3.14592	-18.9642	3.1643	0.0716086	0.0319056	0.0744041	0.0267662	0.0753903	0.0286132	10.0166	1.37698	0.0447188	0.0115801	0.041797	0.00793334	0.0235677	0.554669	0.358857	0.279159	5	0	-20.4858	2.2014	14.7521	1.64172
28	Pig	In pair with food and toys in familiar pen	Positive	0.225624	0.2	0.666667	0.666667	0.887318	0.178341	0.721254	0.166064	36.9307	10.4204	28.6435	10.4204	-13.8757	0.901828	-14.0481	0.172431	40.4959	5.06198	43.0269	2.53099	-10.8481	3.41895	-12.5575	1.70948	0.0749609	0.0153347	0.0749609	0.0153347	0.0763618	0.00140088	6.965	0.340311	0.102334	0.0228798	0.0953169	0.00701686	0.459538	0.363938							-1.5782	1.13048
28	Pig	In pair with food and toys in familiar pen	Positive	0.232041	0.2	1	1	0.686036	0.262745	0.686036	0.262745	27.9224	14.5568	27.9224	14.5568	-13.4486	1.12025	-13.4486	1.12025	55.6818	15.9091	55.6818	15.9091	-10.7563	2.87705	-10.7563	2.87705	0.0639229	0.00378674	0.0639229	0.00378674	0.0639229	0.00378674	6.86461	1.02753	0.105693	0.0150516	0.105693	0.0150516	0.386975	0.0399252							-0.609846	0.601586
28	Pig	In pair with food and toys in familiar pen	Positive	0.239592	0.2	0.666667	0.666667	0.77097	0.141168	0.744317	0.0266531	17.06	8.08935	25.1493	8.08935	-11.8986	0.534303	-12.1487	0.250121	60.7438	45.5579	53.1508	7.59298	-14.8792	1.06739	-14.346	1.06739	0.0621192	0.00479849	0.0621192	0.00479849	0.0667313	0.00461215	8.43557	0.346389	0.0845196	0.013936	0.0932432	0.00872361	0.565431	0.119552							0.163406	1.23516
28	Pig	In pair with food and toys in familiar pen	Positive	0.269433	0.25	1	1	0.543841	0.286508	0.543841	0.286508	36.8269	30.2516	36.8269	30.2516	-12.5749	1.10339	-12.5749	1.10339	58.8514	57.3094	58.8514	57.3094	-11.7087	2.43072	-11.7087	2.43072	0.0682196	0.0204951	0.0682196	0.0204951	0.0682196	0.0204951	7.22223	0.882622	0.0834889	0.00777456	0.0834889	0.00777456	0.281358	0.0977216							-1.35788	0.649021
28	Pig	In pair with food and toys in familiar pen	Positive	0.278912	0.25	0.25	0.25	0.385563	0.111208	0.37197	0	51.9934	11.907	52.4797	0	-13.504	0.877288	-13.9637	0	68.0556	8.24916	68.0556	0	-13.0016	2.16722	-11.0121	0	0.065158	0.0120605	0.065158	0.0120605	0.0583356	0	4.96749	0	0.0953136	0.0122359	0.114972	0	0.0570418	0.492442							1.46879	0
28	Pig	In pair with food and toys in familiar pen	Positive	0.298957	0.25	0.25	0.25	0.590882	0.425071	1	0	37.0825	19.3285	28.9816	0	-12.8053	0.636265	-12.9722	0	46.0815	24.9608	51.8417	0	-10.2198	2.14526	-9.89246	0	0.0638637	0.0076246	0.0638637	0.0076246	0.0703504	0	6.23373	0	0.0898951	0.0121622	0.0854506	0	0.813357	0.107789							-2.30391	0
28	Pig	In pair with food and toys in familiar pen	Positive	0.303401	0.3	1	1	0.559679	0.246598	0.559679	0.246598	41.8559	8.36077	41.8559	8.36077	-13.1169	0.0605403	-13.1169	0.0605403	40.3213	0	40.3213	0	-9.08944	0.841993	-9.08944	0.841993	0.0603596	0.00629247	0.0603596	0.00629247	0.0603596	0.00629247	6.53854	0.871131	0.0831258	0.00392956	0.0831258	0.00392956	0.499398	0.974993							-2.22382	0.717844
28	Pig	In pair with food and toys in familiar pen	Positive	0.326871	0.3	0.8	0.8	0.578407	0.149984	0.595554	0.134234	46.4239	33.3214	37.0064	26.27	-13.5831	0.0584129	-13.6034	0.148541	36.5412	10.4403	39.1513	9.1353	-14.5036	1.33443	-14.6651	0.656594	0.0618823	0.0163053	0.0618823	0.0163053	0.069374	0.0158155	6.63028	1.46011	0.0940144	0.0171754	0.0863008	0.0196471	0.442807	0.863483							-2.16878	0.467303
28	Pig	In pair with food and toys in familiar pen	Positive	0.340136	0.3	0.6	0.6	0.341374	0.326434	0.341374	0.197147	47.0224	14.6368	47.0224	7.31842	-13.7968	1.32391	-13.7968	0.661955	65.8058	5.06198	60.7438	5.06198	-11.95	1.51407	-11.3357	1.0642	0.0621077	0.00785913	0.0621077	0.00785913	0.0695889	0.00547641	6.19631	0.255556	0.0812906	0.0121467	0.0812906	0.00607337	0.705742	0.175296							-1.68966	0.734475
28	Pig	In pair with food and toys in familiar pen	Positive	0.397234	0.35	1	1	0.57295	0.135978	0.57295	0.135978	19.6382	16.6412	19.6382	16.6412	-13.7107	0.585681	-13.7107	0.585681	51.8417	3.45611	51.8417	3.45611	-9.2611	2.31773	-9.2611	2.31773	0.0614933	0.0143022	0.0614933	0.0143022	0.0614933	0.0143022	6.10888	0.421252	0.0916698	0.0115734	0.0916698	0.0115734	0.00138149	0.00369354							-1.17835	1.59876
28	Pig	Short social isolation in familiar pen	Negative	0.486961	0.45	1	1					0	0	0	0	1.53669	0.652161	1.53669	0.652161									0.0653442	0.00842232	0.0653442	0.00842232	0.0653442	0.00842232	6.28228	2.33538	0.0710982	0.00877032	0.0710982	0.00877032	0.124588	0.291706			5	0	-2.10225	0.03986	-1.32164	0.972911
28	Pig	Short social isolation in familiar pen	Negative	0.497234	0.45	1	1					0	0	0	0	1.47529	0.834208	1.47529	0.834208									0.0665195	0.00531406	0.0665195	0.00531406	0.0665195	0.00531406	10.1701	1.51096	0.0896765	0.0104547	0.0896765	0.0104547	0.100089	0.525354			5	0	-2.12927	0.0662111	15.5253	2.15237
28	Pig	Short social isolation in familiar pen	Negative	0.503243	0.5	1	1	1	0	1	0	0	0	0	0	1.20133	0.157634	1.20133	0.157634									0.0615727	0.00832542	0.0615727	0.00832542	0.0615727	0.00832542	5.99175	1.51456	0.0899636	0.00841702	0.0899636	0.00841702	0.0231591	0.0472528	0.321701	0	5	0	-2.10716	0.0082102	-0.926336	1.18782
28	Pig	Short social isolation in familiar pen	Negative	0.503401	0.5	1	1					0	0	0	0	1.14709	0.857727	1.14709	0.857727									0.0661727	0.0101364	0.0661727	0.0101364	0.0661727	0.0101364	6.37529	0.596953	0.0766539	0.00715795	0.0766539	0.00715795	0.267355	0.32072			5	0	-2.1283	0.116083	-1.50596	1.99487
28	Pig	Short social isolation in familiar pen	Negative	0.50839	0.5	1	1					0	0	0	0	0.641771	0.439338	0.641771	0.439338									0.0603716	0.0276293	0.0603716	0.0276293	0.0603716	0.0276293	8.72479	1.31913	0.0768385	0.0199758	0.0768385	0.0199758	0.105189	0.308327	0.406756	0	5	0	-2.1117	0.0103499	-2.40666	0.775576
28	Pig	Short social isolation in familiar pen	Negative	0.569342	0.55	0.7	0.7	1	0	1	0	0	0	0	0	1.37131	0.493144	1.67554	0.377827									0.064049	0.0239538	0.064049	0.0239538	0.0700837	0.0194499	8.28106	1.02373	0.0852381	0.0126487	0.0868395	0.0130029	0.00948147	0.964594	17.4103	0	5	0	-1.97542	0.0895742	3.30451	11.0415
28	Pig	Short social isolation in familiar pen	Negative	0.594875	0.55	1	1					0	0	0	0	1.42118	0.357005	1.42118	0.357005									0.065527	0.00507537	0.065527	0.00507537	0.065527	0.00507537	6.3749	1.67355	0.118547	0.0256648	0.118547	0.0256648	0.0145738	0.0293677	0.650818	0.495887	5	0	-2.10761	0.145184	-1.65316	1.70803
28	Pig	Short social isolation in familiar pen	Negative	0.60127	0.6	1	1	1	0	1	0	0	0	0	0	0.294134	0.678414	0.294134	0.678414									0.0618029	0.0113682	0.0618029	0.0113682	0.0618029	0.0113682	6.28857	0.634432	0.0839597	0.00721585	0.0839597	0.00721585	0.05144	0.14082	0.423047	0.416824	5	0	-2.1116	0.0207473	-1.20831	1.10146
28	Pig	Short social isolation in familiar pen	Negative	0.611202	0.6	1	1	1	0	1	0	0	0	0	0	0.966261	0.295678	0.966261	0.295678									0.0650329	0.00775029	0.0650329	0.00775029	0.0650329	0.00775029	8.44994	2.13323	0.0781396	0.0165702	0.0781396	0.0165702	0.00185462	0.255981	14.3806	0	5	0	-2.07867	0.32548	6.06561	6.16557
2750	Sheep	Short social isolation in familiar pen	Negative	0.724271	0.7	1	1	0.368953	0.395097	0.368953	0.395097	79.758	22.85	79.758	22.85	-13.8424	2.37915	-13.8424	2.37915	88.8889	22.2222	88.8889	22.2222	-21.0458	3.88253	-21.0458	3.88253	0.0719416	0.0217187	0.0719416	0.0217187	0.0719416	0.0217187	8.90363	5.34261	0.0563248	0.0241692	0.0563248	0.0241692	0.000281458	0.0199187	8.71794	0	6.66667	0	-11.5648	1.20662	1.27876	7.04427
2750	Sheep	Short social isolation in familiar pen	Negative	0.828625	0.8	0.533333	0.533333	0.338173	0.224275	0.369272	0.241373	117.523	41.5693	105.775	39.5259	-12.8267	2.14145	-13.7111	1.66853	100	27.7778	105.556	22.2222	-21.0667	4.66123	-23.1716	2.23531	0.0700548	0.032381	0.0700548	0.032381	0.0711587	0.0356355	9.44001	3.5145	0.0644124	0.031138	0.0645717	0.0339937	0.0597969	0.38482	1.38566	2.3375	6.66667	0	-12.113	0.633381	11.4874	1.72383
2750	Sheep	Short social isolation in familiar pen	Negative	0.882333	0.85	0.875	0.875	0.389361	0.271589	0.376571	0.200292	127.956	32.6805	127.956	29.2168	-12.6953	1.36085	-12.6953	1.41496	90.9722	18.75	88.8889	16.8403	-26.0601	2.7847	-26.3832	1.99034	0.0694626	0.0304797	0.0694626	0.0304797	0.0733048	0.0257512	14.6906	4.82033	0.0559196	0.0133053	0.058342	0.0142579	0.0643	0.281239	0.114984	0.140411	5	0	-12.8977	0.0360601	14.0162	2.79531
2750	Sheep	Short social isolation in familiar pen	Negative	0.900875	0.9	0.882353	0.882353	0.415273	0.165685	0.446975	0.174913	87.3915	55.6145	83.0073	46.6364	-12.209	1.58808	-12.1524	1.53156	77.6515	15.7828	81.4394	14.5202	-16.4666	1.96057	-16.8915	1.93933	0.0618039	0.0446526	0.0618039	0.0446526	0.0727486	0.0420997	9.62118	2.56266	0.0849575	0.0318842	0.0815752	0.0291684	0.00214935	0.0388978	4.03101	3.07059	5	0	-12.2913	0.964577	8.93594	4.51656
2750	Sheep	Short social isolation in familiar pen	Negative	0.950646	0.95	1	1	0.488494	0.207385	0.488494	0.207385	122.189	32.0384	122.189	32.0384	-11.9562	1.45891	-11.9562	1.45891	94.5604	30.3605	94.5604	30.3605	-16.3091	2.37816	-16.3091	2.37816	0.0637497	0.0225436	0.0637497	0.0225436	0.0637497	0.0225436	10.7196	1.77985	0.0540998	0.0247828	0.0540998	0.0247828	0.0434421	0.118262	0.431031	0.20029	5	0	-12.626	0.387473	9.82633	2.15298
2750	Sheep	Short social isolation in familiar pen	Negative	0.980229	0.95	1	1	0.420188	0.208762	0.420188	0.208762	72.8391	27.6984	72.8391	27.6984	-13.108	1.07814	-13.108	1.07814	84.8652	15.9314	84.8652	15.9314	-22.714	2.3632	-22.714	2.3632	0.0673568	0.0568611	0.0673568	0.0568611	0.0673568	0.0568611	7.68336	3.68694	0.0539768	0.0322072	0.0539768	0.0322072	0.00191236	0.113236	1.73294	1.43911	5	0	-13.7353	2.02126	7.92961	4.00355
2750	Sheep	Short social isolation in familiar pen	Negative	0.992479	0.95	0.666667	0.666667	0.449882	0.236287	0.504042	0.187197	120.035	48.8351	130.075	48.2657	-12.3762	2.48482	-12.7646	2.4484	85.4779	16.3909	96.201	16.5441	-22.5247	9.8257	-26.8101	6.31794	0.0558225	0.0475814	0.0558225	0.0475814	0.0738646	0.0465151	12.8619	2.44799	0.0415603	0.0107443	0.0389758	0.00982248	0.207228	0.893388	6.22167	0.100539	5	0	-11.9102	1.88581	9.59409	2.92239
2750	Sheep	Short social isolation in familiar pen	Negative	1.01583	0.9	0.789474	0.882353	0.588554	0.229806	0.588554	0.304971	103.48	51.5421	103.48	52.2185	-12.6625	1.25265	-12.6847	1.07554	80.2469	16.835	79.1246	12.9068	-18.6321	1.9031	-18.7115	1.39582	0.0579779	0.0487623	0.065112	0.042784	0.0763708	0.0378518	7.69635	5.64767	0.0468292	0.0101999	0.0433966	0.0119091	0.00648191	0.279792	4.33229	3.54172	5	0	-11.5523	2.27463	9.45991	9.68623
2750	Sheep	Short social isolation in familiar pen	Negative	1.03313	0.95	0.789474	0.833333	0.313565	0.265933	0.253463	0.26103	76.2989	44.7623	81.4707	42.849	-12.8714	1.16766	-13.1498	1.13846	77.7778	29.1667	77.7778	33.3333	-23.6113	3.84561	-23.6601	3.93957	0.070837	0.0446083	0.0709508	0.0432282	0.0824345	0.0330052	11.6145	3.22717	0.0455808	0.00858821	0.0440543	0.00734226	0.00447563	0.0137069	0.436205	0.325173	5	0	-12.7749	0.23653	10.5311	1.22592
2750	Sheep	Short social isolation in familiar pen	Negative	1.07779	1.05	0.9	0.9	0.357331	0.194409	0.378315	0.203094	87.9333	40.5846	89.2565	39.6131	-12.1637	1.45051	-12.1952	1.58704	96.4912	24.335	96.4912	29.7114	-17.401	3.03352	-17.7438	3.05121	0.0682913	0.0346612	0.0682913	0.0346612	0.0720684	0.0308004	9.25277	3.45533	0.0598132	0.0167545	0.0635882	0.0157421	0.00081224	0.167205	1.8243	1.26282	6.57895	1.23684	-21.2234	3.65869	9.63341	6.51678
2750	Sheep	Short social isolation in familiar pen	Negative	1.09425	1.05	1	1	0.379053	0.283981	0.379053	0.283981	115.338	39.2427	115.338	39.2427	-13.4206	1.32139	-13.4206	1.32139	86.6228	20.9704	86.6228	20.9704	-22.8096	5.65079	-22.8096	5.65079	0.0668695	0.0555592	0.0668695	0.0555592	0.0668695	0.0555592	13.5841	4.73236	0.0519564	0.0110733	0.0519564	0.0110733	0.0218306	0.357699	0.495577	0.322362	7	2	-21.0006	2.50862	12.5807	3.09329
2750	Sheep	Short social isolation in familiar pen	Negative	1.0965	1	0.95	1	0.479356	0.279608	0.479356	0.279608	132.895	40.6803	132.895	40.6803	-11.8043	1.67419	-11.8043	1.67419	89.364	27.9605	89.364	27.9605	-27.0476	7.46159	-27.0476	7.46159	0.0684734	0.0443602	0.06865	0.0375312	0.06865	0.0375312	13.8328	4.42983	0.0437487	0.0129266	0.0429947	0.0115109	0.00379941	0.234052	1.87364	1.69057	6	0.263158	-23.615	3.28487	11.5499	3.82115
2750	Sheep	Short social isolation in familiar pen	Negative	1.12398	1.05	0.952381	1	0.475132	0.164219	0.475132	0.164219	97.6038	66.6864	97.6038	66.6864	-12.3159	1.19962	-12.3159	1.19962	77.7778	13.1313	77.7778	13.1313	-14.7889	1.96722	-14.7889	1.96722	0.0712729	0.04747	0.0722707	0.0432521	0.0722707	0.0432521	11.0186	2.68299	0.0579846	0.0192619	0.0593572	0.019041	0.0719021	0.154378	0.27525	0.149479	8	0.575	-20.6386	1.32265	11.182	2.56307
2750	Sheep	Short social isolation in familiar pen	Negative	1.14031	1.05	0.952381	1	0.464425	0.264669	0.464425	0.264669	99.0775	48.4924	99.0775	48.4924	-11.9268	1.22671	-11.9268	1.22671	77.7778	16.6667	77.7778	16.6667	-19.0863	2.88603	-19.0863	2.88603	0.067394	0.0533839	0.0683007	0.0510112	0.0683007	0.0510112	9.34806	2.06532	0.0493393	0.0100881	0.0488505	0.0106256	0.00361222	0.0251658	2.83025	3.13042	6	0.275	-20.2085	1.74433	11.9135	2.14752
2750	Sheep	Short social isolation in familiar pen	Negative	1.15263	0.95	0.681818	0.833333	0.497261	0.324537	0.481393	0.324546	71.6134	49.1523	73.1529	57.3904	-12.4736	1.26362	-12.3838	1.4873	101.587	25.7937	110.053	21.4286	-24.1972	4.53257	-24.5675	2.73763	0.0694058	0.0658778	0.0823329	0.0524573	0.091751	0.0299106	11.5218	3.83494	0.042398	0.0127421	0.0395969	0.00916233	0.00731278	0.215129	1.75179	0.491917	6	0	-13.6463	4.99686	11.1067	1.65859
2750	Sheep	Short social isolation in familiar pen	Negative	1.15833	1.15	1	1	0.418802	0.205664	0.418802	0.205664	139.13	10.3149	139.13	10.3149	-13.138	2.39289	-13.138	2.39289	108.295	19.2012	108.295	19.2012	-18.2427	2.88193	-18.2427	2.88193	0.0711002	0.0308287	0.0711002	0.0308287	0.0711002	0.0308287	16.1882	5.18764	0.0432148	0.0147761	0.0432148	0.0147761	0.160108	0.765412	0.533168	0.846294	6.42857	1.14286	-22.5716	1.8248	10.4162	2.09709
2750	Sheep	Short social isolation in familiar pen	Negative	1.16069	1.1	0.727273	0.761905	0.408008	0.16585	0.407118	0.234623	102.908	51.9961	105.184	43.9781	-13.6543	1.78996	-13.5089	2.23082	101.639	20.4813	101.639	20.4813	-15.542	2.96785	-15.542	2.84559	0.049376	0.0483488	0.0521183	0.0488623	0.049376	0.049195	12.4856	3.15327	0.0660555	0.0395213	0.0680235	0.0364037	0.0480725	0.734344	0.302741	0.193636	6.42857	1.42857	-24.55	3.85614	11.1368	1.42341
2750	Sheep	Short social isolation in familiar pen	Negative	1.17017	1.15	0.954545	0.954545	0.406776	0.235461	0.408738	0.194706	129.091	25.2563	129.525	24.2042	-12.8666	1.87979	-12.8962	1.94706	104.199	17.9211	104.199	17.9211	-19.9893	4.30608	-20.192	3.98082	0.0633008	0.021032	0.0633008	0.021032	0.0664751	0.0213622	10.914	4.83737	0.0686279	0.0159345	0.0684546	0.0167301	0.00417897	0.368695	2.3955	1.00792	6	0	-23.0939	3.664	9.30943	2.60822
2750	Sheep	Short social isolation in familiar pen	Negative	1.21106	1.15	0.826087	0.863636	0.433719	0.172422	0.463949	0.131701	86.6449	41.1764	86.2984	44.8267	-12.7905	1.5419	-12.7891	1.33477	97.5379	10.4167	97.0644	6.62879	-20.0773	1.95424	-20.0528	2.12414	0.0555307	0.0325792	0.0555771	0.0295451	0.064261	0.0290028	10.7655	2.44737	0.0703162	0.0261877	0.0703135	0.0201416	0.418138	0.637512	0.337781	0.145234	6	0	-17.0933	3.30627	11.5448	3.02863
2750	Sheep	Short social isolation in familiar pen	Negative	1.21598	1.05	0.695652	0.8	0.325066	0.192358	0.325066	0.200912	89.5691	30.0076	89.5691	30.0076	-14.121	1.03273	-13.9577	1.38255	76.7045	14.2045	77.6515	17.0455	-19.8846	2.19972	-19.8846	2.27289	0.0713889	0.0608007	0.074373	0.0426057	0.0800351	0.0326613	9.55222	2.1656	0.0518725	0.0147633	0.0482959	0.00975105	0.00890466	0.0203866	0.246565	0.164123	6	0.454545	-23.7276	4.40255	11.8112	2.57606
2750	Sheep	Short social isolation in familiar pen	Negative	1.21935	1.1	0.73913	0.809524	0.358379	0.178137	0.338408	0.194603	112.535	48.1005	112.535	39.905	-13.3214	1.65619	-13.461	1.84028	96.5909	20.8333	100.379	20.8333	-24.1654	5.64044	-24.5064	2.8829	0.0723974	0.0440715	0.0734649	0.0278552	0.0741059	0.0295683	9.91312	5.64881	0.0400498	0.0105676	0.0400772	0.00535589	0.00160608	0.00439421	1.1572	1.46217	6	0	-18.1788	7.3713	12.2042	4.28238
2750	Sheep	Short social isolation in familiar pen	Negative	1.24565	1.2	1	1	0.361023	0.233015	0.361023	0.233015	134.671	30.1638	134.671	30.1638	-12.0462	2.61859	-12.0462	2.61859	106.979	45.4545	106.979	45.4545	-18.3091	3.76467	-18.3091	3.76467	0.0630578	0.055861	0.0630578	0.055861	0.0630578	0.055861	13.1834	5.78255	0.0410324	0.0136899	0.0410324	0.0136899	0.00536378	0.00624258	1.30649	1.44069	6	0.909091	-23.5437	4.41867	9.4905	3.17556
2750	Sheep	Short social isolation in familiar pen	Negative	1.2465	1.2	0.869565	0.869565	0.425074	0.222725	0.458688	0.208587	131.806	62.5225	132.089	51.4015	-13.114	1.83236	-13.0897	1.79646	91.3682	25.7117	93.2048	18.3655	-18.3961	3.41005	-19.0319	3.38485	0.0687594	0.051973	0.0687594	0.051973	0.0738814	0.0513201	17.1254	4.64857	0.0649165	0.0221392	0.0694422	0.0190007	0.0168439	0.0643387	1.53881	1.56153	8	1.18182	-22.4214	3.17351	13.881	3.6586
2750	Sheep	Short social isolation in familiar pen	Negative	1.28096	1.2	0.666667	0.695652	0.453825	0.25684	0.328708	0.231418	111.704	30.0857	125.495	30.5491	-12.513	1.99394	-13.0523	1.73642	89.5278	27.8167	93.0341	27.583	-15.8679	2.33256	-16.0781	1.94756	0.0633545	0.0329315	0.0640493	0.0284681	0.06498	0.0229767	10.8599	2.77991	0.0728858	0.0207879	0.0707338	0.0135482	0.00788373	0.959802	0.285424	0.3473	5.95348	0.444955	-24.5134	0.786427	8.79188	0.539351
2750	Sheep	Short social isolation in familiar pen	Negative	1.31579	1.2	0.6	0.652174	0.396832	0.212016	0.446689	0.262646	110.696	49.5	117.195	41.9829	-12.7231	1.60885	-12.7231	2.22274	84.6354	19.9653	84.6354	26.6927	-23.7122	8.49868	-25.7924	7.00205	0.0633297	0.06019	0.0640162	0.062547	0.0550966	0.0718477	13.055	3.93686	0.0505094	0.0210876	0.058493	0.0186246	0.0405173	0.326311	0.435233	0.405343	6.5076	1.10501	-17.9003	3.17348	11.1827	1.8299
2750	Sheep	Short social isolation in familiar pen	Negative	1.316	1.3	1	1	0.509871	0.291101	0.509871	0.291101	114.607	38.323	114.607	38.323	-11.5036	1.74002	-11.5036	1.74002	89.4097	19.5312	89.4097	19.5312	-20.2183	2.95622	-20.2183	2.95622	0.0664112	0.027097	0.0664112	0.027097	0.0664112	0.027097	8.71497	3.44814	0.0649522	0.0217686	0.0649522	0.0217686	0.000317943	0.011987	2.62335	2.55187	5	0	-13.9685	2.09757	6.07877	5.46582
2750	Sheep	Short social isolation in familiar pen	Negative	1.34917	1.3	0.92	0.92	0.341519	0.190687	0.342783	0.197348	134.161	29.0569	136.038	23.4544	-13.6326	2.94243	-13.6234	3.07127	105.64	27.7778	107.323	23.569	-21.5692	3.48506	-21.9421	2.73205	0.0614808	0.0291197	0.0614808	0.0291197	0.0615385	0.0278392	12.9907	3.36205	0.0648313	0.0239296	0.0637436	0.0195726	0.00239263	0.00341452	0.166896	0.100645	5.83333	2.08333	-25.404	1.61771	8.08733	3.97403
2750	Sheep	Short social isolation in familiar pen	Negative	1.36758	1.25	0.769231	0.833333	0.397758	0.163618	0.415525	0.163618	104.946	66.3794	104.946	67.7688	-13.6891	1.48219	-13.7885	1.46874	90.6774	16.224	94.7891	17.2935	-19.7126	4.65661	-20.1231	2.95932	0.0587843	0.0618861	0.0653709	0.0622246	0.074492	0.0506433	12.078	3.54698	0.0540245	0.0164056	0.0540245	0.0171238	0.0160527	0.0318977	0.270581	0.246131	5.26913	0.714221	-23.5526	1.47966	10.6994	1.91703
2750	Sheep	Short social isolation in familiar pen	Negative	1.42798	1.35	0.851852	0.884615	0.42594	0.264218	0.443932	0.262339	127.996	14.2452	128.571	9.41244	-12.6864	3.15655	-12.5656	3.15552	96.9551	27.6442	100.962	36.859	-22.7371	4.65353	-24.1183	4.48852	0.0523022	0.04467	0.0525537	0.044538	0.0656451	0.045576	14.1434	2.87598	0.0575242	0.0225136	0.0575242	0.0202411	0.00279258	0.00554236	0.193302	0.0985286	7.30066	1.02457	-24.5833	2.16043	9.32531	2.30075
2750	Sheep	Short social isolation in familiar pen	Negative	1.48281	1.45	0.714286	0.714286	0.431227	0.253589	0.423573	0.234992	124.734	35.1633	133.66	27.0488	-12.5553	2.01235	-12.5881	2.14879	105.735	48.3871	125.448	49.781	-15.7626	1.08544	-15.669	1.03598	0.0610158	0.0218216	0.0610158	0.0218216	0.0607051	0.0120233	10.7248	3.78935	0.0670561	0.0347435	0.069716	0.0287149	0.000977613	0.156621	0.1882	0.139542	5.71429	0	-22.7419	5.54742	9.87082	1.76995
2750	Sheep	Short social isolation in familiar pen	Negative	1.57752	1.5	0.966667	1	0.404618	0.26653	0.404618	0.26653	126.794	58.3656	126.794	58.3656	-12.227	1.80421	-12.227	1.80421	83.0721	18.3734	83.0721	18.3734	-16.6831	1.83466	-16.6831	1.83466	0.0560091	0.0483021	0.0585202	0.0514474	0.0585202	0.0514474	12.7489	3.44383	0.0811833	0.0217075	0.0801024	0.021125	0.252863	0.619833	0.390928	0.156242	6.40394	1.7734	-20.8557	0.757038	12.4339	2.92773
2750	Sheep	Short social isolation in familiar pen	Negative	1.64629	1.55	0.903226	0.933333	0.321101	0.246908	0.321101	0.260884	129.185	29.6515	129.837	29.9597	-13.9215	2.488	-13.5989	2.81379	91.6667	28.8194	91.6667	30.0347	-21.8016	2.68419	-21.9702	3.17348	0.0499925	0.0487452	0.0512442	0.0522585	0.0512442	0.0574902	16.2303	3.86331	0.0758819	0.0193395	0.0762903	0.0188072	0.0303926	0.0995718	0.203958	0.0937682	5.71429	0	-22.6188	2.69297	12.3059	2.79427
27	Pig	In pair with food and toys in familiar pen	Positive	0.20907	0.2	0.666667	0.666667	0.562492	0.227406	0.55384	0.00865189	67.2765	18.0857	64.4451	2.83144	-13.2312	0.717257	-13.9243	0.717257	27.8409	5.56818	30.625	2.78409	-14.6859	0.132736	-14.6195	0.066368	0.0648846	0.00511987	0.0648846	0.00511987	0.0649745	8.98847e-05	5.99337	1.32451	0.100473	0.0113415	0.0953574	0.0113415	0.716205	0.0805519							-1.42613	1.37394
27	Pig	In pair with food and toys in familiar pen	Positive	0.211655	0.2	1	1	0.534814	0.224509	0.534814	0.224509	27.5297	11.9227	27.5297	11.9227	-12.5652	0.614329	-12.5652	0.614329	48.4971	10.7771	48.4971	10.7771	-11.633	3.51441	-11.633	3.51441	0.0660339	0.0170079	0.0660339	0.0170079	0.0660339	0.0170079	7.00567	2.26886	0.113087	0.019848	0.113087	0.019848	0.845159	0.133451							-0.291711	0.380421
27	Pig	In pair with food and toys in familiar pen	Positive	0.221519	0.2	0	0	0.462083	0.249675			55.6596	22.3287			-13.7278	0.789093			41.7614	10.4403			-16.0192	0.679594			0.0674169	0.00723364	0.0674169	0.00723364					0.0926422	0.00738222			0.500027	0.499889
27	Pig	In pair with food and toys in familiar pen	Positive	0.252585	0.25	0	0	0.796648	0.251631			37.4007	47.6841			-13.2734	1.06287			44.0814	9.2803			-12.7313	2.56377			0.0624367	0.0368022	0.0624367	0.0368022					0.0915	0.0202908			0.0124914	0.496622
27	Pig	In pair with food and toys in familiar pen	Positive	0.255714	0.25	1	1	0.56377	0.146187	0.56377	0.146187	25.1454	23.8002	25.1454	23.8002	-12.7868	1.39892	-12.7868	1.39892	53.3617	34.8011	53.3617	34.8011	-13.788	0.603106	-13.788	0.603106	0.0614825	0.0155862	0.0614825	0.0155862	0.0614825	0.0155862	5.65508	0.332087	0.103472	0.00643071	0.103472	0.00643071	0.332466	0.363207							-0.39963	1.01692
27	Pig	Short social isolation in familiar pen	Negative	0.27585	0.25	1	1	1	0	1	0	0	0	0	0	1.3427	0.12906	1.3427	0.12906									0.0613414	0.00099285	0.0613414	0.00099285	0.0613414	0.00099285	6.48732	1.79975	0.115173	0.0130033	0.115173	0.0130033	0.7875	0.414345							1.545	1.63048
27	Pig	In pair with food and toys in familiar pen	Positive	0.276327	0.25	0	0	0.573063	0.325464			43.4306	3.27257			-12.9487	1.45748			49.257	8.56643			-14.221	2.41778			0.0652027	0.00711175	0.0652027	0.00711175					0.100409	0.0148762			0.00224496	0.499593
27	Pig	In pair with food and toys in familiar pen	Positive	0.288435	0.25	0	0	0.785699	0.122171			22.6473	18.4689			-13.0421	0.912178			47.7273	7.95455			-14.0109	0.520863			0.0673745	0.0217735	0.0673745	0.0217735					0.0842907	0.00874049			0.0741367	0.453658
27	Pig	Short social isolation in familiar pen	Negative	0.353311	0.35	1	1	1	0	1	0	0	0	0	0	1.26439	0.918242	1.26439	0.918242									0.0673469	0.0121733	0.0673469	0.0121733	0.0673469	0.0121733	6.24859	1.00825	0.0827896	0.0155614	0.0827896	0.0155614	0.0328133	0.0805227							0.0575692	1.10001
27	Pig	Short social isolation in familiar pen	Negative	0.373084	0.35	0.833333	0.833333	1	0	1	0	0	0	0	0	1.62641	0.905243	1.87004	0.662186									0.0631208	0.0065485	0.0631208	0.0065485	0.064536	0.00489638	7.16746	1.15531	0.0823658	0.0027738	0.082837	0.00224749	0.0016708	0.0216904							1.4825	4.03639
27	Pig	Short social isolation in familiar pen	Negative	0.428413	0.4	0.571429	0.571429	1	0	1	0	0	0	0	0	1.54353	1.05496	1.19477	0.690249									0.0613311	0.0153781	0.0613311	0.0153781	0.063336	0.0179317	5.93845	1.08225	0.0913462	0.00592597	0.0920078	0.00495573	0.0059934	0.017484							0.193091	1.59981
27	Pig	Short social isolation in familiar pen	Negative	0.441746	0.4	0.714286	0.714286					0	0	0	0	1.23808	0.506639	1.13822	0.297328									0.0648566	0.00692995	0.0648566	0.00692995	0.0681924	0.00763629	12.7167	1.10368	0.0859241	0.0186057	0.0976636	0.0175032	0.485669	0.983456							13.5725	1.57494
27	Pig	Short social isolation in familiar pen	Negative	0.456259	0.45	0.875	0.875	1	0	1	0	0	0	0	0	1.60733	0.699735	1.76546	0.719243									0.0655928	0.0111611	0.0655928	0.0111611	0.0677209	0.00798103	9.19296	3.64459	0.103101	0.0252907	0.107489	0.0293078	0.00883864	0.0727609	17.305	0	5	0	-2.2156	0.0736235	13.1271	6.94963
27	Pig	Short social isolation in familiar pen	Negative	0.510454	0.5	1	1	1	0	1	0	0	0	0	0	1.47117	0.458768	1.47117	0.458768									0.060553	0.019997	0.060553	0.019997	0.060553	0.019997	9.95156	1.81204	0.0603317	0.0155067	0.0603317	0.0155067	0.0129859	0.267942	14.8267	0	5	0	-1.95706	0.482904	7.86999	7.56433
27	Pig	Short social isolation in familiar pen	Negative	0.510884	0.5	0.666667	0.666667	1	0	1	0	0	0	0	0	1.18623	0.395314	1.43223	0.346492									0.0639725	0.0130226	0.0639725	0.0130226	0.0683166	0.00690244	6.43368	0.985403	0.0779233	0.0236214	0.0759611	0.00307185	0.0452227	0.468177	4.76304	0	5	0	-2.09335	0.0396104	0.192856	2.42943
27	Pig	Short social isolation in familiar pen	Negative	0.551043	0.55	0.8	0.8	1	0	1	0	0	0	0	0	1.07808	0.521281	1.07808	0.524866									0.0650019	0.0106199	0.0650019	0.0106199	0.0678768	0.00776552	7.51255	1.57724	0.0848027	0.00928097	0.0841162	0.00348934	0.0219284	0.992735			5	0	-2.09408	0.0890063	1.69829	2.3773
27	Pig	Short social isolation in familiar pen	Negative	0.553923	0.55	1	1					0	0	0	0	1.19946	1.39114	1.19946	1.39114									0.0644623	0.00987694	0.0644623	0.00987694	0.0644623	0.00987694	10.3092	4.08963	0.109751	0.027826	0.109751	0.027826	0.0259594	0.0423122	20.1539	0	5	0	-2.05708	0.189021	10.0565	13.8391
2684	Sheep	Short social isolation in familiar pen	Negative	0.954958	0.8	0.333333	0.4	0.459621	0.163178	0.509013	0.0945797	106.717	55.7333	103.214	50.9559	-11.2454	2.25792	-10.9913	0.916744	80.6452	10.4364	77.4826	9.80392	-15.2363	1.61568	-15.4864	0.836178	0.0611044	0.0530116	0.0684878	0.0495603	0.0728713	0.0317466	10.3949	3.02742	0.039934	0.0201219	0.0381258	0.00417101	0.000440129	0.0159115	0.41606	0.110717	5	0	-14.3429	1.39189	7.45501	3.50094
2684	Sheep	Short social isolation in familiar pen	Negative	0.955708	0.95	0.611111	0.611111	0.389364	0.318923	0.440515	0.260769	81.8979	42.4394	108.442	45.3996	-12.8576	2.35045	-13.5673	2.31708	82.2264	25.933	80.0127	29.728	-14.8713	5.12296	-14.8285	5.07962	0.067608	0.0428662	0.067608	0.0428662	0.0762664	0.02904	9.88556	2.51395	0.0966255	0.0589236	0.0665784	0.0258274	0.0563772	0.378677	5.40041	2.69608	5	0.147059	-9.80221	1.94382	7.79861	1.59576
2684	Sheep	Short social isolation in familiar pen	Negative	0.982521	0.95	0.777778	0.777778	0.470804	0.11393	0.470804	0.159828	124.637	43.7119	129.401	33.6454	-11.3951	1.72807	-11.38	1.72807	88.5417	35.386	83.6397	25.5821	-19.1769	3.08691	-19.0505	1.38542	0.0759996	0.03872	0.0759996	0.03872	0.0819225	0.01883	11.6008	2.75224	0.0551	0.011725	0.0536947	0.0104613	0.418666	0.643743	1.5638	1.24869	5	0	-13.454	1.1568	11.6603	1.29576
2684	Sheep	Short social isolation in familiar pen	Negative	0.986333	0.9	0.666667	0.705882	0.371543	0.196894	0.375889	0.156384	124.56	42.1818	129.765	42.9798	-13.0821	1.21744	-13.296	0.878679	83.3333	13.4804	79.0441	11.0294	-18.827	2.26611	-18.8026	2.3018	0.0684027	0.0487094	0.0709127	0.0413259	0.0878411	0.0208928	9.93622	2.03481	0.0463629	0.00903269	0.0421648	0.00526693	0.0353968	0.56787	0.765571	0.14655	5	0	-12.9395	0.224998	10.9655	1.42742
2684	Sheep	Short social isolation in familiar pen	Negative	1.00152	0.95	0.578947	0.611111	0.30518	0.292629	0.301131	0.125073	118.62	44.0146	119.455	39.133	-12.8409	1.6362	-13.1899	1.695	80.8081	14.0292	81.3692	17.9574	-13.7749	2.23749	-14.3191	2.9373	0.0678984	0.0531564	0.0683792	0.0506893	0.0787461	0.0550997	8.89167	4.24738	0.0551372	0.0182074	0.0536438	0.00714375	0.00210466	0.393706	3.16264	0.779395	5	0	-12.095	0.646922	12.0619	4.93344
2684	Sheep	Short social isolation in familiar pen	Negative	1.03765	1	0.789474	0.789474	0.443635	0.288765	0.408497	0.246415	92.3191	42.3712	98.9072	48.4794	-12.1759	2.14693	-12.1759	2.04005	83.3333	16.6667	77.7778	27.7778	-17.6632	3.97529	-17.6632	3.55899	0.0614603	0.0414355	0.0614603	0.0414355	0.0736816	0.0353273	10.7768	3.30363	0.05266	0.0136041	0.05266	0.0100795	0.00273637	0.594808	1.45556	1.89156	5	0	-12.0498	2.38444	10.5457	3.43503
2684	Sheep	Short social isolation in familiar pen	Negative	1.23673	1.2	0.913043	0.913043	0.393444	0.334133	0.41898	0.331799	109.952	50.7048	109.952	51.436	-12.7138	1.07738	-12.7138	1.03997	87.236	14.4628	89.0725	17.4472	-16.4828	2.5618	-16.2318	3.2542	0.0576416	0.034759	0.0576416	0.034759	0.0671752	0.0333053	9.49043	2.80392	0.0492552	0.00776766	0.0492552	0.00781589	0.00385544	0.058843	1.51456	1.6451	6	0	-20.0252	1.10502	10.0917	1.75409
2649	Sheep	Short social isolation in familiar pen	Negative	1.02629	1	1	1	0.364655	0.209838	0.364655	0.209838	139.13	23.7201	139.13	23.7201	-15.0854	3.52645	-15.0854	3.52645	100	22.2222	100	22.2222	-28.6661	12.1101	-28.6661	12.1101	0.0717587	0.0547372	0.0717587	0.0547372	0.0717587	0.0547372	17.4148	9.83517	0.0486716	0.0145124	0.0486716	0.0145124	0.0173415	0.0282065	0.168882	0.174631	5	0	-12.8302	0.279614	13.7943	2.49034
2649	Sheep	Short social isolation in familiar pen	Negative	1.04223	1	1	1	0.524857	0.345214	0.524857	0.345214	106.932	57.654	106.932	57.654	-14.4134	2.94859	-14.4134	2.94859	94.4444	44.4444	94.4444	44.4444	-27.0577	10.7862	-27.0577	10.7862	0.0657715	0.0539691	0.0657715	0.0539691	0.0657715	0.0539691	11.8647	9.52667	0.0487453	0.0277611	0.0487453	0.0277611	0.00290414	0.00523991	2.67942	1.71844	5	0	-12.7117	0.522293	10.8852	2.48409
2649	Sheep	Short social isolation in familiar pen	Negative	1.18058	1.1	0.954545	1	0.377555	0.234651	0.377555	0.234651	129.831	35.0526	129.831	35.0526	-13.4282	2.28135	-13.4282	2.28135	102.151	23.5535	102.151	23.5535	-16.5785	3.03213	-16.5785	3.03213	0.0703293	0.0391696	0.0709478	0.0413164	0.0709478	0.0413164	15.0729	8.96825	0.0646676	0.0248227	0.064524	0.0262288	0.0555036	0.223377	0.402689	0.246205	8	0.571429	-24.0761	0.628014	12.4238	3.43184
2649	Sheep	Short social isolation in familiar pen	Negative	1.20377	1.15	0.956522	1	0.371001	0.171669	0.371001	0.171669	134.059	35.7829	134.059	35.7829	-12.6468	3.25794	-12.6468	3.25794	95.6439	24.1477	95.6439	24.1477	-21.4998	5.99173	-21.4998	5.99173	0.070285	0.0321204	0.0716348	0.0226804	0.0716348	0.0226804	13.4568	7.90833	0.0946711	0.0418341	0.09154	0.0315479	0.00584662	0.373167	1.77999	2.05056	6	0	-20.4955	1.95389	12.774	5.76534
2649	Sheep	Short social isolation in familiar pen	Negative	1.30271	1.2	0.88	0.956522	0.378747	0.266935	0.382613	0.247461	117.232	44.4893	118.688	36.8835	-13.3656	2.24548	-13.1859	2.10348	104.167	19.5313	104.167	19.6398	-24.4747	6.47139	-23.359	6.67891	0.0601797	0.0342585	0.0623514	0.0353973	0.0658279	0.0360891	14.2104	4.63849	0.0653217	0.0187591	0.0632751	0.0182963	0.032432	0.0602979	0.118947	0.0518	5	0	-22.1973	1.24311	12.4895	2.41494
2649	Sheep	Short social isolation in familiar pen	Negative	1.30773	1.3	1	1	0.357225	0.180691	0.357225	0.180691	125.846	31.2944	125.846	31.2944	-13.6016	2.3688	-13.6016	2.3688	92.0139	23.8715	92.0139	23.8715	-23.9264	1.54689	-23.9264	1.54689	0.0667791	0.0164069	0.0667791	0.0164069	0.0667791	0.0164069	16.4702	4.95082	0.0629426	0.0136393	0.0629426	0.0136393	0.0065354	0.0287434	0.157342	0.133995	5.54286	1.35715	-24.1858	1.67312	13.4367	3.67435
2649	Sheep	Reunion with pen mate	Positive	1.31306	1.25	0.92	0.958333	0.288184	0.242547	0.283699	0.246568	110.977	42.0272	115.375	41.1248	-14.5352	3.1961	-14.403	3.29123	91.1458	27.7778	92.2309	29.0799	-22.3819	10.0116	-22.7509	10.2516	0.0591682	0.0498597	0.0626699	0.0470817	0.0661717	0.0454876	13.8993	6.57944	0.0407124	0.00723927	0.0395599	0.00672532	0.0327967	0.217708	0.174785	0.530779	5	0	-24.8447	2.28959	14.2857	2.68405
2649	Sheep	Short social isolation in familiar pen	Negative	1.31656	1.25	0.92	0.958333	0.446645	0.444729	0.48777	0.396894	139.13	13.5464	139.13	14.4132	-13.3811	2.95542	-13.1527	2.96716	80.7292	21.2674	81.1632	20.8333	-26.9595	5.48972	-27.0159	5.6528	0.0721893	0.0305501	0.0736603	0.0281466	0.0751314	0.0213861	18.1218	3.39642	0.0904116	0.0273853	0.0904116	0.0247746	0.0274392	0.273913	0.212989	0.159096	6.8703	1.49886	-23.0563	0.386023	16.5428	3.07397
2649	Sheep	Short social isolation in familiar pen	Negative	1.31735	1.25	0.96	1	0.378145	0.204519	0.378145	0.204519	122.071	45.2731	122.071	45.2731	-14.3311	3.80019	-14.3311	3.80019	80.7292	46.224	80.7292	46.224	-27.5639	9.70918	-27.5639	9.70918	0.0712012	0.0421227	0.0733611	0.0410878	0.0733611	0.0410878	12.9009	6.91958	0.0477414	0.0214342	0.047125	0.0214805	0.0183856	0.0363121	0.291747	0.16584	6.64622	0.67563	-22.935	1.82137	12.7885	2.58329
2649	Sheep	Reunion with pen mate	Positive	1.40221	1.4	0.962963	0.962963	0.334621	0.151309	0.335453	0.140382	119.411	51.0867	120.592	51.5505	-14.8163	2.15867	-14.7506	1.9371	92.225	6.20347	93.0521	7.44417	-14.9484	4.31849	-15.2087	4.09128	0.07133	0.0260395	0.07133	0.0260395	0.0718897	0.0174243	15.4018	5.07639	0.0505931	0.0132317	0.050477	0.0140915	0.0214617	0.820741	0.329055	0.268526	5.83333	2.01923	-24.284	1.67644	13.2579	1.15953
2649	Sheep	Short social isolation in familiar pen	Negative	1.40277	1.35	0.962963	1	0.3376	0.205949	0.3376	0.205949	128.808	31.5504	128.808	31.5504	-13.7322	1.82627	-13.7322	1.82627	99.6691	20.6782	99.6691	20.6782	-18.6968	3.49781	-18.6968	3.49781	0.0613134	0.0390485	0.0628704	0.0373414	0.0628704	0.0373414	14.7408	4.83684	0.0571065	0.0132644	0.0570849	0.0120311	0.152546	0.673039	0.191879	0.110258	5	0	-23.5967	1.61531	11.4866	1.63371
2649	Sheep	Reunion with pen mate	Positive	1.41696	1.4	0.925926	0.925926	0.383439	0.189081	0.392222	0.18147	125.285	18.2046	125.285	16.6123	-14.7367	2.1645	-14.7367	2.7311	92.1474	36.859	92.1474	36.0577	-24.5036	5.16364	-24.807	7.27219	0.0714651	0.0565038	0.0714651	0.0565038	0.0762613	0.0564468	15.2287	8.28572	0.0369268	0.0191032	0.0350361	0.0187645	0.0111646	0.0563772	0.320678	0.147246	5	0.153716	-22.4668	1.9283	13.3614	2.01679
2649	Sheep	Short social isolation in familiar pen	Negative	1.41908	1.35	0.962963	1	0.296561	0.185553	0.296561	0.185553	118.116	46.798	118.116	46.798	-15.0812	3.2171	-15.0812	3.2171	89.7436	15.8253	89.7436	15.8253	-26.5073	8.30041	-26.5073	8.30041	0.0619629	0.0434242	0.0644002	0.0381735	0.0644002	0.0381735	14.5725	5.31511	0.0416062	0.014593	0.0408349	0.0149929	0.0218033	0.602402	0.475806	0.608398	6.09673	1.14625	-24.7938	1.29316	13.1057	2.58315
2649	Sheep	Reunion with pen mate	Positive	1.45958	1.35	0.928571	1	0.362407	0.254487	0.362407	0.254487	133.553	18.2243	133.553	18.2243	-13.3121	2.86581	-13.3121	2.86581	107.744	16.835	107.744	16.835	-18.1114	3.0178	-18.1114	3.0178	0.0751352	0.0366467	0.0761681	0.023934	0.0761681	0.023934	14.0629	6.22938	0.0437049	0.00984734	0.0434513	0.00961627	0.0320025	0.353222	0.106547	0.0536028	7.79286	0.640136	-25.9609	1.26643	12.6558	3.0636
2649	Sheep	Short social isolation in familiar pen	Negative	1.49552	1.4	0.964286	1	0.435976	0.22439	0.435976	0.22439	118.489	31.1069	118.489	31.1069	-13.624	2.66775	-13.624	2.66775	102.35	30.0677	102.35	30.0677	-18.172	3.9572	-18.172	3.9572	0.061681	0.0484895	0.0635611	0.0437364	0.0635611	0.0437364	17.101	5.41213	0.0711478	0.0111579	0.0711005	0.0112913	0.0416392	0.616412	0.174814	0.149021	8.25397	0.848098	-23.3609	0.471787	11.7189	2.39977
26	Pig	In pair with food and toys in familiar pen	Positive	0.198707	0.174943	0	0	0.779866	0.154708			10.2797	0			-7.54649	0.427914			46.0815	5.76019			-10.3395	0.977563			0.0653299	0.0148118	0.0653299	0.0148118					0.0816951	0.0153803			0.00102787	0.027803
26	Pig	In pair with food and toys in familiar pen	Positive	0.213016	0.2	0.333333	0.333333	0.324604	0.364646	0.270707	0	63.5846	21.8761	63.5846	0	-13.2553	0.607586	-12.8494	0	75.4399	37.7199	75.4399	0	-13.8971	2.5787	-13.8971	0	0.0637517	0.00562904	0.0637517	0.00562904	0.0637517	0	5.17872	0	0.128291	0.0714261	0.128291	0	0.5127	0.444108							0.296136	0
26	Pig	In pair with food and toys in familiar pen	Positive	0.228367	0.2	1	1	0.737049	0.331399	0.737049	0.331399	92.4289	62.9937	92.4289	62.9937	-14.1331	0.746098	-14.1331	0.746098	103.409	31.8182	103.409	31.8182	-12.9042	2.79377	-12.9042	2.79377	0.062381	0.00864956	0.062381	0.00864956	0.062381	0.00864956	4.98603	1.74973	0.146852	0.0409265	0.146852	0.0409265	0.491929	0.342601							1.21529	0.588221
26	Pig	In pair with food and toys in familiar pen	Positive	0.232993	0.2	0	0	0.504304	0.362659			34.34	5.20805			-12.9709	0.754084			71.5909	31.8182			-11.5736	0.96699			0.0636838	0.00359241	0.0636838	0.00359241					0.0926574	0.00936752			0.500871	0.478343
26	Pig	In pair with food and toys in familiar pen	Positive	0.253832	0.25	0.25	0.25	0.503105	0.3332	0.603047	0	146.988	33.4283	37.7181	0	-13.3354	0.478897	-14.7323	0	81.2027	55.6818	55.6818	0	-16.7016	3.49825	-15.4784	0	0.0614421	0.0037617	0.0614421	0.0037617	0.0616106	0	5.87892	0	0.0764633	0.00376313	0.0763604	0	0.987604	0.480008							-0.176651	0
26	Pig	In pair with food and toys in familiar pen	Positive	0.262993	0.25	1	1	0.548238	0.249277	0.548238	0.249277	70.3199	23.9583	70.3199	23.9583	-14.0564	0.405879	-14.0564	0.405879	49	6.68182	49	6.68182	-10.3915	1.29985	-10.3915	1.29985	0.0625779	0.00388557	0.0625779	0.00388557	0.0625779	0.00388557	7.11913	1.9352	0.117007	0.0206378	0.117007	0.0206378	0.99514	0.497269							-0.682326	0.323898
26	Pig	In pair with food and toys in familiar pen	Positive	0.265125	0.25	0.75	0.75	0.753124	0.118409	0.768002	0.130877	34.4839	28.005	22.4991	15.5246	-12.8372	0.741308	-12.7731	0.429143	49	6.68182	46.7727	2.22727	-10.7872	0.822604	-10.7767	1.61355	0.0636195	0.00541521	0.0636195	0.00541521	0.0644923	0.00494314	6.89167	1.81253	0.100648	0.0136366	0.0961407	0.01375	0.391669	0.319894							-2.125	1.2007
26	Pig	In pair with food and toys in familiar pen	Positive	0.302109	0.3	0.6	0.6	0.436756	0.0494825	0.454838	0.018935	41.0618	68.9101	97.2953	57.1682	-13.1815	1.47524	-13.1815	0.78724	51.8417	17.2806	46.0815	11.5204	-9.76438	3.72648	-9.76438	1.86324	0.0647563	0.0139777	0.0647563	0.0139777	0.0675415	0.00379465	5.08114	0.79906	0.0852366	0.00977999	0.0852366	0.0105145	0.463989	0.258642							-1.42182	0.924138
26	Pig	In pair with food and toys in familiar pen	Positive	0.317937	0.3	0	0	0.642565	0.268747			27.4819	4.709			-13.219	0.932992			48.4971	5.38856			-10.0763	0.605747			0.0598432	0.0141388	0.0598432	0.0141388					0.103588	0.0148128			0.00128253	0.251126
26	Pig	In pair with food and toys in familiar pen	Positive	0.325533	0.3	0.4	0.4	0.486505	0.121331	0.589789	0.0828772	64.1831	22.1427	43.2975	2.79415	-14.0462	1.22274	-13.7645	0.281684	31.321	5.22017	33.9311	2.61009	-15.1466	0.438083	-14.9435	0.224369	0.0631256	0.0197429	0.0631256	0.0197429	0.0749346	0.000299842	4.1937	1.66279	0.0874143	0.00254848	0.0836741	0.00545974	0.507975	0.975707							-1.21175	0.178308
26	Pig	Short social isolation in familiar pen	Negative	0.458141	0.45	1	1					0	0	0	0	1.62335	0.315556	1.62335	0.315556									0.0651086	0.00669191	0.0651086	0.00669191	0.0651086	0.00669191	5.80999	2.72958	0.0572313	0.00878769	0.0572313	0.00878769	0.0266322	0.0359029	15.3623	0	5	0	-1.87968	0.177579	-0.620836	9.07466
26	Pig	Short social isolation in familiar pen	Negative	0.458141	0.45	1	1	1	0	1	0	0	0	0	0	1.65132	0.170634	1.65132	0.170634									0.0673612	0.0087234	0.0673612	0.0087234	0.0673612	0.0087234	6.01606	1.76291	0.097254	0.0109707	0.097254	0.0109707	0.16472	0.54364	0.471272	0	5	0	-2.10983	0.0110816	-1.20796	1.24136
26	Pig	Short social isolation in familiar pen	Negative	0.527279	0.5	1	1					0	0	0	0	1.46253	0.967591	1.46253	0.967591									0.0644826	0.00592142	0.0644826	0.00592142	0.0644826	0.00592142	7.10059	3.54453	0.0774713	0.00969006	0.0774713	0.00969006	0.00505571	0.024878	20.3939	0	5	0	-1.95983	0.470584	4.25928	12.7031
26	Pig	Short social isolation in familiar pen	Negative	0.532063	0.5	0.888889	0.888889					0	0	0	0	1.10706	0.661121	0.970422	0.579623									0.0652447	0.00863897	0.0652447	0.00863897	0.0641671	0.0102428	5.86482	2.17286	0.0607937	0.0139819	0.0606822	0.0168974	0.14304	0.766693	3.4549	0	5	0	-2.02934	0.124464	-0.747062	4.23182
26	Pig	Short social isolation in familiar pen	Negative	0.542426	0.5	1	1	1	0	1	0	0	0	0	0	1.35864	0.960735	1.35864	0.960735									0.0683167	0.0365761	0.0683167	0.0365761	0.0683167	0.0365761	6.67089	2.08464	0.110169	0.00916429	0.110169	0.00916429	0.00305099	0.0204159	10.5891	0	5	0	-1.9534	0.191935	0.0989674	5.06222
26	Pig	Short social isolation in familiar pen	Negative	0.563333	0.55	1	1					0	0	0	0	1.25423	0.380992	1.25423	0.380992									0.0660892	0.0403791	0.0660892	0.0403791	0.0660892	0.0403791	5.82198	2.25416	0.11242	0.0332445	0.11242	0.0332445	0.0311137	0.500265			5	0	-2.04947	0.0608785	0.922851	3.37336
26	Pig	Short social isolation in familiar pen	Negative	0.615737	0.6	1	1	1	0	1	0	0	0	0	0	1.39455	0.382571	1.39455	0.382571									0.0583481	0.0170877	0.0583481	0.0170877	0.0583481	0.0170877	8.93862	3.30081	0.105091	0.0472446	0.105091	0.0472446	0.000123498	0.00133829	14.4301	0	5	0	-2.03974	0.371106	4.91096	8.76209
26	Pig	Short social isolation in familiar pen	Negative	0.683605	0.65	1	1	1	0	1	0	0	0	0	0	0.96327	0.461984	0.96327	0.461984									0.0678873	0.0103775	0.0678873	0.0103775	0.0678873	0.0103775	9.97953	4.30588	0.0867151	0.0270937	0.0867151	0.0270937	0.00460421	0.0552599	10.9085	0	6.66667	0	-11.6942	0.203503	15.5044	13.5695
26	Pig	Short social isolation in familiar pen	Negative	0.68771	0.65	1	1	1	0	1	0	0	0	0	0	1.02375	0.655567	1.02375	0.655567									0.0670719	0.0164979	0.0670719	0.0164979	0.0670719	0.0164979	5.90034	2.86022	0.082661	0.0224215	0.082661	0.0224215	0.0152597	0.387783	7.45765	0	6.66667	0	-10.6031	0.818673	4.54719	8.23774
26	Pig	Short social isolation in familiar pen	Negative	0.694059	0.65	0.916667	0.916667	1	0	1	0	0	0	0	0	1.24035	0.822039	1.32622	0.896673									0.0580928	0.0265055	0.0580928	0.0265055	0.0594489	0.0264152	8.44198	3.92893	0.0913632	0.0611554	0.0960123	0.0621708	0.01752	0.432604	8.91601	0	6.66667	0	-9.83671	1.3231	5.78982	8.6142
2536	Sheep	Short social isolation in familiar pen	Negative	0.94075	0.9	0.941176	0.941176	0.363347	0.272711	0.360429	0.280011	108.936	79.7591	117.085	58.0895	-12.2035	3.70417	-12.7708	4.19418	100	19.4444	102.778	15.2778	-25.071	7.23512	-25.4514	6.23823	0.0687306	0.0427643	0.0687306	0.0427643	0.0704627	0.0334143	15.6352	7.8707	0.0443186	0.0245811	0.0424862	0.0236344	0.00487561	0.179327	1.63072	0.350669	5	0	-12.8406	0.38259	8.72873	1.72908
2536	Sheep	Short social isolation in familiar pen	Negative	1.03819	1	1	1	0.291306	0.232445	0.291306	0.232445	126.123	37.0521	126.123	37.0521	-15.5813	3.06395	-15.5813	3.06395	77.7778	11.1111	77.7778	11.1111	-26.9475	7.12925	-26.9475	7.12925	0.0664524	0.0155006	0.0664524	0.0155006	0.0664524	0.0155006	12.2258	4.38148	0.0340031	0.0106121	0.0340031	0.0106121	0.103917	0.239891	0.802728	0.0899149	5	0	-12.8862	0.218939	12.563	2.07247
2536	Sheep	Short social isolation in familiar pen	Negative	1.06325	1.05	0.95	0.95	0.371011	0.13189	0.359327	0.142734	119.685	46.4306	121.018	40.26	-12.8833	2.26294	-12.7173	2.19927	102.151	21.5054	102.151	21.5054	-16.8083	3.35622	-17.0523	3.40815	0.0583598	0.0487147	0.0583598	0.0487147	0.0588342	0.0431264	15.0079	7.02597	0.0460803	0.0137712	0.0442097	0.0143349	0.0154688	0.342278	0.301862	0.239433	6	0	-22.9835	0.97538	10.5122	1.82921
2536	Sheep	Reunion with pen mate	Positive	1.09646	1	0.9	0.947368	0.343524	0.228013	0.373195	0.234031	118.661	33.0631	119.306	34.1208	-13.4536	2.17428	-13.5661	2.26137	88.2675	20.5592	88.8158	22.8893	-24.0237	6.90781	-25.2173	7.06515	0.0679082	0.0384955	0.0680064	0.0341643	0.072201	0.0285457	15.3631	5.32787	0.0491598	0.013197	0.0491598	0.0125524	0.0204916	0.82749	0.215897	0.140178	6.57895	1.23684	-24.3251	2.97742	12.0693	2.52653
2536	Sheep	Reunion with pen mate	Positive	1.13477	1.1	0.857143	0.857143	0.433525	0.251703	0.467699	0.163587	119.375	27.9172	119.773	25.0079	-12.2829	2.05734	-12.1239	2.10935	111.616	28.851	116.162	29.0404	-16.8367	2.88964	-16.9441	2.18959	0.070899	0.038218	0.070899	0.038218	0.0755046	0.0228417	11.5477	5.33743	0.0342813	0.00648281	0.0338916	0.00472152	0.0109232	0.101321	0.464289	0.380761	6	0.725	-23.4338	0.308201	13.5231	1.79022
2536	Sheep	Short social isolation in familiar pen	Negative	1.14594	1.05	0.904762	0.95	0.540104	0.346418	0.546733	0.334838	139.13	20.682	139.13	13.1454	-14.6287	2.30327	-14.6043	2.32572	100	33.3333	100	29.1667	-28.7078	8.04299	-28.9193	7.75078	0.0769848	0.0489153	0.077564	0.0342577	0.0781431	0.0267787	15.857	5.08307	0.0406701	0.0164706	0.0385031	0.0132592	0.139895	0.866765	0.127101	0.133491	6.6	1.25	-26.3916	1.27567	11.9795	2.62028
2536	Sheep	Short social isolation in familiar pen	Negative	1.19523	1.15	0.863636	0.863636	0.378353	0.198472	0.386659	0.211175	133.919	21.1412	139.13	19.7934	-12.6616	1.43811	-12.5775	1.72622	90.5258	24.3056	89.7817	23.3135	-21.5855	8.83525	-23.0495	9.7153	0.0653932	0.0394517	0.0653932	0.0394517	0.0686295	0.0367742	20.0172	8.75724	0.0567709	0.0152369	0.0560371	0.0101341	0.00129066	0.0155739	2.0795	2.07921	6	0	-24.4368	3.77442	11.9275	0.767949
2536	Sheep	Short social isolation in familiar pen	Negative	1.19535	1.15	0.863636	0.863636	0.437753	0.163109	0.468694	0.127586	124.286	28.7605	125.439	27.6452	-14.2338	2.87623	-14.5475	2.61327	84.8214	18.8492	81.8452	19.0972	-25.9806	9.62873	-26.2107	9.46597	0.0682803	0.0305374	0.0682803	0.0305374	0.0720187	0.0317568	18.6234	6.4404	0.0284266	0.00601644	0.0283122	0.00615149	0.00262935	0.00562446	0.951515	1.27412	6.57143	1.28571	-23.1568	0.383416	9.28327	1.08484
2536	Sheep	Short social isolation in familiar pen	Negative	1.19596	1.1	0.954545	1	0.341815	0.235889	0.341815	0.235889	123.831	48.5189	123.831	48.5189	-13.6178	1.8593	-13.6178	1.8593	83.3333	37.2024	83.3333	37.2024	-23.6402	6.8646	-23.6402	6.8646	0.0628238	0.0469228	0.0706375	0.0457292	0.0706375	0.0457292	13.072	9.66315	0.0644527	0.0176229	0.0639433	0.0176036	0.00456576	0.403426	0.156037	0.13565	6	0.571429	-22.9108	1.41484	9.84702	1.39686
2536	Sheep	Short social isolation in familiar pen	Negative	1.23329	1.15	0.869565	0.909091	0.393992	0.222699	0.393992	0.232818	124.721	51.2451	125.622	40.3304	-12.6189	1.61704	-12.4407	1.511	89.5317	23.1864	87.6951	27.7778	-17.3703	2.25165	-17.3703	2.16723	0.0737491	0.0356236	0.0739783	0.032038	0.076134	0.0248357	14.8353	2.79327	0.062669	0.0149946	0.0614353	0.0159365	0.00658822	0.0267186	0.793492	0.392977	6	0	-22.4449	1.99576	12.3617	4.21193
2536	Sheep	Short social isolation in familiar pen	Negative	1.24827	1.15	0.956522	1	0.475456	0.268341	0.475456	0.268341	130.143	28.2765	130.143	28.2765	-13.2745	2.67119	-13.2745	2.67119	115.243	30.0735	115.243	30.0735	-21.1885	4.34996	-21.1885	4.34996	0.0658386	0.047052	0.0679832	0.0445175	0.0679832	0.0445175	16.0065	7.74215	0.0517506	0.0165062	0.0515448	0.0155845	0.0302609	0.0831902	0.168164	0.207817	6	0	-23.649	2.20547	10.4611	2.52816
2536	Sheep	Reunion with pen mate	Positive	1.26963	1.2	0.708333	0.73913	0.360837	0.127381	0.360837	0.0943758	104.459	39.0184	104.459	37.7553	-13.7469	3.447	-14.794	1.90595	91.3978	30.6218	104.021	32.2581	-17.4161	6.03521	-19.7781	5.31757	0.0683875	0.0321593	0.0685848	0.0239135	0.0685848	0.0294269	12.1258	3.64734	0.0253585	0.00568583	0.0247398	0.00290277	0.0292812	0.186434	0.189237	0.116441	5.61746	1.32314	-23.0891	0.481121	10.9073	3.32284
2536	Sheep	Short social isolation in familiar pen	Negative	1.34706	1.25	0.84	0.875	0.346078	0.215451	0.39903	0.206004	102.928	47.4235	103.451	46.4035	-13.2771	1.68317	-13.4392	1.62494	96.8013	18.2029	93.4343	18.5185	-16.3266	6.76352	-14.7885	7.36841	0.0488233	0.0736783	0.0537387	0.0731777	0.0638692	0.0712274	12.9913	5.31349	0.0476173	0.011906	0.0464688	0.00996716	0.0288146	0.198495	0.602797	0.519928	5.57844	0.964059	-23.9586	2.81324	13.0365	1.63246
2536	Sheep	Short social isolation in familiar pen	Negative	1.35042	1.3	0.961538	1	0.410668	0.20531	0.410668	0.20531	129.17	38.7748	129.17	38.7748	-13.5343	2.53916	-13.5343	2.53916	83.8384	20.202	83.8384	20.202	-20.0003	2.41209	-20.0003	2.41209	0.0648128	0.0267932	0.0679854	0.0233775	0.0679854	0.0233775	15.0116	7.72113	0.046679	0.0244724	0.0462506	0.0238592	0.0461084	0.0977089	0.342918	0.349289	5.8	2	-23.1461	2.60815	12.6241	2.92833
2536	Sheep	Short social isolation in familiar pen	Negative	1.372	1.3	0.884615	0.92	0.464646	0.239095	0.464646	0.243541	127.296	36.0745	126.968	36.1748	-13.1803	3.52089	-13.2838	3.92882	102.151	21.0753	102.151	18.4946	-18.8956	4.8383	-18.9805	4.75547	0.0688655	0.0349351	0.0723125	0.0347272	0.072754	0.0366826	15.9875	7.39014	0.0669299	0.0231717	0.0667138	0.0192478	0.0202567	0.107389	0.124031	0.277334	6.06667	2.13333	-24.5028	3.62194	13.5069	2.57094
2532	Cow	Full (physical and visual) separation from calf within acoustic range	Negative	0.491429	0.45	0.625	0.625					0	0	0	0	1.66726	0.19648	1.73395	0.242464									0.0642552	0.00666425	0.0642552	0.00666425	0.0649563	0.00619144	14.981	3.64466	0.146322	0.0334352	0.161158	0.0230003	0.643317	0.372828	0.304107	0	5	0	-2.10852	0.0100518	13.7273	0.15222
2532	Cow	Full (physical and visual) separation from calf within acoustic range	Negative	0.505261	0.5	0.666667	0.666667	0.204356	0.189861	0.138115	0.0992713	12.7956	3.28215	13.8942	1.78284	-11.9436	0.208458	-11.9945	0.252319									0.0654296	0.0136271	0.0654296	0.0136271	0.0674885	0.0112497	12.0929	1.05698	0.0170223	0.00509606	0.0186789	0.00465032	0.0835924	0.453945	11.248	0	5	0	-2.02225	0.286291	12.8162	7.72169
2532	Cow	Full (physical and visual) separation from calf within acoustic range	Negative	0.568435	0.55	0.9	0.9	0.68901	0.233918	0.665366	0.184583	7.68761	0	7.68761	0	-11.2838	1.17119	-11.2852	0.836262									0.0720774	0.0214731	0.0720774	0.0214731	0.0722478	0.0116073	11.6033	3.92954	0.0237619	0.00429691	0.0228573	0.00368662	0.116097	0.563969	11.2345	0	5	0	-2.06616	0.109218	9.53306	6.03545
2532	Cow	Full (physical and visual) separation from calf within acoustic range	Negative	0.591655	0.5	0.7	0.777778	0.40582	0.183725	0.387649	0.221077	8.21612	2.33828	8.21612	1.75371	-10.5106	0.730728	-10.5593	0.32361									0.0586358	0.0773285	0.0634589	0.0701042	0.0920226	0.0487589	14.5471	2.00359	0.0388561	0.031753	0.0360278	0.00453477	0.130996	0.634004	3.72003	0	5	0	-2.09536	0.00839664	9.84739	1.03946
2532	Cow	Full (physical and visual) separation from calf within acoustic range	Negative	0.671678	0.65	0.833333	0.833333	1	0	1	0	0	0	0	0	1.35763	1.86791	1.57562	1.12616									0.0614698	0.00781488	0.0614698	0.00781488	0.0622168	0.00526269	19.2136	6.23708	0.115474	0.0145931	0.118927	0.01176	0.995738	0.49743	0.030329	0.010971	6.66667	0	-11.9373	0.0780589	10.9559	1.3038
2532	Cow	Full (physical and visual) separation from calf within acoustic range	Negative	0.680136	0.5	0.75	1	1	0	1	0	0	0	0	0	1.75344	1.06516	1.75344	1.06516									0.0366896	0.0943183	0.0717588	0.0865728	0.0717588	0.0865728	13.3096	3.79459	0.0702615	0.114283	0.0522471	0.0310809	0.0118949	0.267326			6.66667	0	-12.6202	0.642893	7.31822	1.56593
2532	Cow	Full (physical and visual) separation from calf within acoustic range	Negative	0.686644	0.65	1	1	1	0	1	0	0	0	0	0	1.59483	0.333394	1.59483	0.333394									0.0669014	0.00989816	0.0669014	0.00989816	0.0669014	0.00989816	16.596	6.42033	0.0977989	0.0227744	0.0977989	0.0227744	0.0441843	0.0861304	0.103943	0.0441015	6.66667	0	-11.8745	0.164314	13.5558	1.29874
2532	Cow	Full (physical and visual) separation from calf within acoustic range	Negative	0.73263	0.7	0.923077	0.923077	0.293455	0.311882	0.309715	0.335907	11.9039	3.47365	11.5895	3.12323	-13.5768	1.16765	-13.5364	0.9676									0.0680416	0.00940451	0.0680416	0.00940451	0.0686433	0.00655886	12.1939	3.21236	0.0213432	0.00419774	0.0208044	0.00531278	0.271001	0.65895	0.70256	0.424635	6.66667	0	-11.677	0.280374	10.6728	2.69116
2532	Cow	Full (physical and visual) separation from calf within acoustic range	Negative	0.745646	0.7	0.923077	0.923077	1	0	1	0	0	0	0	0	1.73357	0.797031	1.76168	0.627455									0.070516	0.0111542	0.070516	0.0111542	0.0714685	0.0109596	14.4487	3.63893	0.0530117	0.0192821	0.0527375	0.016765	0.00750333	0.324027	1.24963	0.899155	6.66667	0	-11.8166	0.313407	8.37356	7.49632
2532	Cow	Full (physical and visual) separation from calf within acoustic range	Negative	0.746893	0.7	0.846154	0.846154	1	0	1	0	0	0	0	0	1.07724	0.296589	1.07724	0.233531									0.0575121	0.032612	0.0575121	0.032612	0.0575121	0.0281242	17.8685	4.38708	0.107251	0.0152155	0.108775	0.00751463	0.00212521	0.00618224	0.0648273	0.0842352	6.66667	0	-11.8955	0.0340358	10.7593	2.13375
2532	Cow	Full (physical and visual) separation from calf within acoustic range	Negative	0.758526	0.7	0.928571	1	1	0	1	0	0	0	0	0	1.68208	0.705387	1.68208	0.705387									0.0474899	0.0615095	0.0505609	0.0607559	0.0505609	0.0607559	15.1334	4.07972	0.0542671	0.0399483	0.0542554	0.0319425	0.0373685	0.113442	0.761439	1.23581	6.66667	0	-11.7758	0.0427142	6.80626	1.56087
2532	Cow	Full (physical and visual) separation from calf within acoustic range	Negative	0.778254	0.75	0.928571	0.928571	0.455285	0.466177	0.47429	0.496553	10.1852	1.32126	10.3209	1.4514	-13.5326	2.70039	-13.2023	2.50949									0.0743982	0.0361392	0.0743982	0.0361392	0.0773738	0.0405747	12.7279	4.21376	0.0399874	0.0120652	0.0411639	0.0127224	0.0171385	0.329083	1.15054	1.30504	6.66667	0	-11.7686	0.107299	10.5065	1.16904
2532	Cow	Physical (but not visual) separation from calf	Negative	0.780726	0.75	1	1	0.436699	0.295857	0.436699	0.295857	6.76214	2.70486	6.76214	2.70486	-10.2504	0.700179	-10.2504	0.700179									0.0604005	0.006354	0.0604005	0.006354	0.0604005	0.006354	16.1802	5.45794	0.131443	0.0353781	0.131443	0.0353781	0.000794362	0.0400083	4.10426	5.52993	6.66667	0	-11.7355	0.407848	6.985	2.35162
2532	Cow	Full (physical and visual) separation from calf within acoustic range	Negative	0.799955	0.75	0.928571	0.928571	0.431424	0.281007	0.428771	0.308952	10.8122	1.47855	11.0232	1.57352	-12.058	1.01628	-12.1506	1.03321									0.066695	0.0122181	0.066695	0.0122181	0.0686306	0.012064	12.9841	2.7576	0.0301463	0.0193571	0.0293939	0.0134025	0.00447596	0.0717529	0.686103	1.14757	6.66667	0	-11.6197	0.50604	11.4633	2.77213
2532	Cow	Physical reunion with calf	Positive	0.827392	0.8	0.866667	0.866667	0.206942	0.290586	0.149683	0.192946	14.219	8.4162	15.4134	6.64088	-13.4748	1.35706	-13.8001	1.14196									0.0635488	0.0197791	0.0635488	0.0197791	0.0659746	0.0158392	11.543	1.34162	0.159412	0.0277577	0.158125	0.0272929	0.00331851	0.0784286	0.103761	0.0684335	6.66667	0	-11.9024	0.165199	8.74321	1.64821
2532	Cow	Full (physical and visual) separation from calf within acoustic range	Negative	0.83907	0.6	0.733333	1	0.537394	0.158744	0.537394	0.158744	7.46151	0	7.46151	0	-10.4827	0.784975	-10.4827	0.784975									0.066737	0.0848128	0.0867703	0.0639221	0.0867703	0.0639221	13.0678	2.01854	0.0665689	0.103142	0.0324515	0.0347743	0.245137	0.691404	1.08973	1.56108	6.66667	0	-11.7464	0.219261	8.31328	1.42513
2532	Cow	Full (physical and visual) separation from calf within acoustic range	Negative	0.907075	0.9	1	1	1	0	1	0	0	0	0	0	1.78577	0.333771	1.78577	0.333771									0.0653462	0.0280515	0.0653462	0.0280515	0.0653462	0.0280515	17.9698	2.00233	0.178383	0.0887568	0.178383	0.0887568	0.0271754	0.155452	0.267661	0.230273	5	0	-12.8485	0.275364	11.0472	1.32249
2532	Cow	Physical (but not visual) separation from calf	Negative	0.920794	0.9	1	1	0.423287	0.52009	0.423287	0.52009	9.36306	1.24911	9.36306	1.24911	-11.2312	3.78719	-11.2312	3.78719									0.0729913	0.0367077	0.0729913	0.0367077	0.0729913	0.0367077	12.5836	1.60924	0.0586105	0.0269647	0.0586105	0.0269647	0.0185739	0.182765	2.15987	1.40766	5	0	-12.6591	0.818858	6.16944	2.53171
2532	Cow	Full (physical and visual) separation from calf within acoustic range	Negative	0.938367	0.75	0.647059	0.785714	0.275798	0.290361	0.210749	0.173864	6.67609	0	6.67609	0	-12.0463	2.08742	-12.488	1.93994									0.0709188	0.054515	0.0789297	0.0322269	0.0835108	0.0222932	13.7186	2.69705	0.0441353	0.0319303	0.0423599	0.0095601	0.00162785	0.00350864	0.37899	0.580212	5	0	-12.7779	0.305113	6.84706	1.50517
2532	Cow	Full (physical and visual) separation from calf within acoustic range	Negative	0.947778	0.6	0.647059	1	0.227919	0.110044	0.227919	0.110044	6.67609	0	6.67609	0	-12.8063	0.729386	-12.8063	0.729386									0.0369359	0.0939696	0.104675	0.0604847	0.104675	0.0604847	10.9493	4.0246	0.0874522	0.106295	0.036835	0.0641853	0.00856241	0.167477	0.778451	1.49698	5	0	-12.9329	0.434228	7.99784	0.967556
2532	Cow	Physical (but not visual) separation from calf	Negative	0.954558	0.95	0.888889	0.888889	0.309162	0.198284	0.331909	0.183655	11.0426	2.23781	11.2452	1.86883	-12.1355	2.44412	-12.3925	2.58674									0.0638845	0.0117643	0.0638845	0.0117643	0.0648639	0.0101498	11.8718	3.34726	0.0448026	0.00896497	0.0446691	0.00663366	0.019397	0.122708	0.802332	0.404911	5	0	-12.6332	0.420672	9.83872	2.98857
2532	Cow	Full (physical and visual) separation from calf within acoustic range	Negative	0.964467	0.9	0.944444	1	1	0	1	0	0	0	0	0	1.03206	2.20184	1.03206	2.20184									0.0744281	0.0430594	0.0754866	0.0132893	0.0754866	0.0132893	16.1897	4.60023	0.055956	0.0375368	0.0545517	0.0353277	0.00366958	0.37722	0.546728	0.709191	5	0	-12.781	0.133849	8.91772	1.64279
2532	Cow	Physical reunion with calf	Positive	0.98424	0.65	0.611111	0.916667	0.32651	0.102233	0.32103	0.11743	4.11457	0	4.11457	0	-9.96418	0.830714	-9.87753	0.67603									0.0325218	0.105054	0.112456	0.0927409	0.11395	0.0955197	13.2262	5.63021	0.0435544	0.0547677	0.0245152	0.0204331	0.00743142	0.486109	0.510586	0.107021	5	0	-13.9624	3.82013	5.79212	3.33054
2532	Cow	Physical (but not visual) separation from calf	Negative	0.99551	0.9	0.944444	1	0.411126	0.460083	0.411126	0.460083	8.77787	0.448649	8.77787	0.448649	-13.2129	2.69497	-13.2129	2.69497									0.070288	0.0455572	0.0705093	0.0428075	0.0705093	0.0428075	13.9447	6.35277	0.0412264	0.0262074	0.0406215	0.0179838	0.00811276	0.0301473	2.26429	0	5	0	-12.8453	0.468705	5.63454	1.55223
2532	Cow	Full (physical and visual) separation from calf within acoustic range	Negative	1.03574	1	0.894737	0.894737	1	0	1	0	0	0	0	0	1.07543	0.693076	1.07886	0.560236									0.0646321	0.0173977	0.0646321	0.0173977	0.0683162	0.014638	13.7343	1.92139	0.0255229	0.00503507	0.025265	0.00468555	0.0186815	0.158481	0.386568	0.605239	5	0	-12.8479	0.135555	8.75688	1.27568
2532	Cow	Full (physical and visual) separation from calf within acoustic range	Negative	1.0454	0.9	0.894737	1	1	0	1	0	0	0	0	0	1.26722	1.5521	1.26722	1.5521									0.0738966	0.0518621	0.0748766	0.0190685	0.0748766	0.0190685	13.1774	2.42551	0.0371803	0.054656	0.0370783	0.0135335	0.00280231	0.0349151	0.536464	1.0344	5	0	-12.839	0.093943	7.69344	1.5233
2532	Cow	Full (physical and visual) separation from calf within acoustic range	Negative	1.05939	1.05	0.85	0.85	0.440381	0.171371	0.412033	0.202758	7.68761	1.27883	7.68761	1.8846	-15.3858	0.58961	-15.3305	0.564623									0.0680953	0.0196159	0.0680953	0.0196159	0.0705924	0.0153002	13.0544	2.68568	0.0402521	0.109582	0.0387089	0.022284	0.00208056	0.0442255	1.14785	1.30212	6.63158	1.26316	-24.8885	2.69501	9.39725	1.97724
2532	Cow	Full (physical and visual) separation from calf within acoustic range	Negative	1.06254	0.9	0.8	0.941176	1	0	1	0	0	0	0	0	1.06415	0.0740141	1.06905	0.0713549									0.0695398	0.0386981	0.0779549	0.0282226	0.0781204	0.0303062	15.1278	3.62911	0.0293403	0.0105894	0.0281787	0.00537428	0.00723479	0.0577552	1.91989	0	6	0	-25.7555	0.726238	8.01516	2.9541
2532	Cow	Full (physical and visual) separation from calf within acoustic range	Negative	1.07236	0.9	0.85	1	0.417773	0.24157	0.417773	0.24157	8.35247	2.15101	8.35247	2.15101	-13.7335	1.60657	-13.7335	1.60657									0.0745663	0.0689731	0.0798941	0.0468298	0.0798941	0.0468298	11.2308	5.4619	0.0644915	0.144111	0.050188	0.130815	0.113767	0.417049	3.69402	3.80816	6	0.736842	-13.2035	8.26917	8.0641	1.19906
2532	Cow	Physical (but not visual) separation from calf	Negative	1.07279	0.85	0.8	1	0.248956	0.120358	0.248956	0.120358	8.77787	0.594512	8.77787	0.594512	-14.6213	2.45225	-14.6213	2.45225									0.0736054	0.0691673	0.0780152	0.0333432	0.0780152	0.0333432	13.1705	1.90504	0.0430431	0.00997087	0.0426979	0.00341135	0.00265218	0.388574	0.478109	0.155852	6	0	-22.2418	4.67733	8.05731	1.87315
2532	Cow	Full (physical and visual) separation from calf within acoustic range	Negative	1.0739	1	0.95	1	1	0	1	0	0	0	0	0	1.69309	0.194001	1.69309	0.194001									0.0730657	0.0144119	0.0739216	0.0142572	0.0739216	0.0142572	15.6793	5.55367	0.0335707	0.00620612	0.0335291	0.00540968	0.0102392	0.445505	0.862071	0.989487	6	0	-22.8795	4.88279	7.73549	4.53126
2532	Cow	Full (physical and visual) separation from calf within acoustic range	Negative	1.07399	1	0.85	0.894737	0.651811	0.464297	0.579056	0.48972	7.68761	0	7.68761	0	-13.8549	1.71008	-13.706	1.90103									0.055541	0.0588472	0.0599754	0.0577768	0.0703366	0.0518976	17.4493	10.9645	0.0279677	0.00511223	0.0278229	0.00400228	0.00407396	0.571525	0.419913	0.293995	6	0	-24.3847	1.31366	9.68367	1.47471
2532	Cow	Full (physical and visual) separation from calf within acoustic range	Negative	1.0781	0.9	0.8	0.941176	0.2052	0.172657	0.201598	0.164976	7.68761	0	7.68761	0	-14.0436	0.784222	-14.0007	0.631213									0.0678726	0.0789872	0.0882327	0.0647238	0.0910712	0.0676751	12.5827	6.0839	0.0444902	0.0515383	0.0387289	0.0375513	0.00162	0.0630868	1.53963	0.858311	6	0	-15.1843	2.69902	7.72037	2.13
2532	Cow	Full (physical and visual) separation from calf within acoustic range	Negative	1.08463	1	0.9	0.947368	0.481985	0.215307	0.459231	0.216906	10.6291	4.38401	11.0302	4.29574	-13.1112	3.49513	-13.3814	3.3738									0.071047	0.0181279	0.072133	0.0159448	0.0726723	0.0135165	12.4169	2.95305	0.0297983	0.0124854	0.0272869	0.0106572	0.0617789	0.367048	0.852161	0.741845	7.10526	0.894737	-21.9771	4.60249	10.3007	4.37537
2532	Cow	Full (physical and visual) separation from calf within acoustic range	Negative	1.08878	1.05	1	1	1	0	1	0	0	0	0	0	1.1075	0.370644	1.1075	0.370644									0.0713606	0.0139222	0.0713606	0.0139222	0.0713606	0.0139222	15.9976	3.49554	0.0437351	0.00443652	0.0437351	0.00443652	0.0186252	0.209013	0.645142	0.681443	6	0	-22.7153	4.47502	8.72739	2.97917
2532	Cow	Visual (but not physical) reunion with calf	Positive	1.09705	1.05	0.45	0.45	0.3465	0.286327	0.25012	0.0818013	13.9803	3.21142	15.3839	0.224895	-13.7775	0.71256	-14.1097	0.601618									0.0655465	0.0123522	0.0655465	0.0123522	0.0681634	0.0040619	10.9305	1.06076	0.116945	0.020522	0.118485	0.0282376	0.0240896	0.201981	0.694916	0.36377	6	0	-21.6186	2.82499	11.7099	2.50197
2532	Cow	Full (physical and visual) separation from calf within acoustic range	Negative	1.10438	0.85	0.761905	1	1	0	1	0	0	0	0	0	0.189448	1.07905	0.189448	1.07905									0.0857381	0.0862726	0.0933342	0.0282907	0.0933342	0.0282907	12.7148	4.45387	0.0250702	0.062447	0.0240725	0.00955562	0.00305032	0.312985	1.7594	2.18	6	0	-18.6596	4.65479	8.23619	2.2836
2532	Cow	Full (physical and visual) separation from calf within acoustic range	Negative	1.10927	0.95	0.809524	0.944444	0.303783	0.222672	0.291379	0.191748	9.35277	2.67658	9.51955	2.694	-13.7405	2.43441	-13.988	2.46566									0.0498783	0.0670216	0.0899479	0.0577799	0.0898506	0.0581313	12.0298	4.907	0.0684874	0.128882	0.0385125	0.113661	0.013724	0.131826	0.511595	0.825957	7.8	0.8	-25.346	1.5891	7.71195	1.01303
2532	Cow	Full (physical and visual) separation from calf within acoustic range	Negative	1.11503	1.05	0.761905	0.8	0.553654	0.248809	0.503832	0.306381	7.35337	0.313919	7.35337	0.313919	-13.0087	1.65685	-13.2753	1.80856									0.0718218	0.0258119	0.0726243	0.0230395	0.0742638	0.0105327	13.1498	1.47983	0.0405106	0.0158861	0.0401805	0.013483	0.00212255	0.214692	1.07862	1.05818	6.8	1.1	-22.371	3.51608	10.1893	1.97138
2532	Cow	Full (physical and visual) separation from calf within acoustic range	Negative	1.11537	1.1	0.952381	0.952381	0.438057	0.430567	0.428722	0.391581	8.47607	3.36811	8.75675	3.43827	-13.5905	1.67183	-13.5327	1.63899									0.0712325	0.0120382	0.0712325	0.0120382	0.0707028	0.0176254	12.6374	4.38988	0.0411517	0.0312747	0.0392378	0.0342987	0.00519546	0.153644	1.05926	1.56065	6	0.575	-22.3518	1.34479	8.91288	3.17677
2532	Cow	Full (physical and visual) separation from calf within acoustic range	Negative	1.12898	1.05	0.952381	1	0.457708	0.382226	0.457708	0.382226	9.80082	4.37501	9.80082	4.37501	-16.3487	2.31609	-16.3487	2.31609									0.0734353	0.0294886	0.0744805	0.0199945	0.0744805	0.0199945	12.5017	4.28186	0.0322582	0.00763815	0.0318698	0.00736089	0.00852825	0.151897	0.611818	1.41344	6	0	-19.5368	10.0763	7.14471	3.70985
2532	Cow	Physical (but not visual) separation from calf	Negative	1.13234	0.95	0.857143	1	0.241156	0.338001	0.241156	0.338001	8.77787	0	8.77787	0	-16.4481	4.18224	-16.4481	4.18224									0.073081	0.0539529	0.075353	0.0268753	0.075353	0.0268753	14.7574	3.26971	0.0545853	0.0159205	0.0531305	0.012942	0.0195011	0.477103	0.56495	0.662599	6	0	-24.8629	1.77782	7.01997	0.919715
2532	Cow	Full (physical and visual) separation from calf within acoustic range	Negative	1.13281	1.1	1	1	1	0	1	0	0	0	0	0	0.302331	0.380058	0.302331	0.380058									0.0627338	0.0108723	0.0627338	0.0108723	0.0627338	0.0108723	15.7834	3.72587	0.135764	0.0157335	0.135764	0.0157335	0.000580795	0.0014551	0.179084	0.111397	6.4	1.2	-23.4461	1.97017	8.87669	2.28141
2532	Cow	Full (physical and visual) separation from calf within acoustic range	Negative	1.15154	1.15	1	1	1	0	1	0	0	0	0	0	1.11552	1.02106	1.11552	1.02106									0.0751834	0.0375698	0.0751834	0.0375698	0.0751834	0.0375698	15.91	3.21203	0.0412565	0.00714143	0.0412565	0.00714143	0.00515281	0.531935	0.487215	0.472347	6	0	-25.013	0.834875	6.30896	3.58597
2532	Cow	Physical (but not visual) separation from calf	Negative	1.16168	1.15	0.909091	0.909091	0.314305	0.268312	0.352053	0.277616	5.91213	1.41111	6.05567	1.52719	-13.1356	2.22373	-13.429	1.93491									0.0611504	0.0161581	0.0611504	0.0161581	0.0632302	0.0134391	12.3828	2.69379	0.150988	0.0303539	0.156758	0.0286263	0.331526	0.858941	0.280592	0.0648984	6	0	-18.1031	1.26585	7.80951	1.26359
2532	Cow	Full (physical and visual) separation from calf within acoustic range	Negative	1.18902	1.15	1	1	0.276415	0.294234	0.276415	0.294234	9.42039	1.88643	9.42039	1.88643	-14.8082	2.8886	-14.8082	2.8886									0.0716685	0.0129858	0.0716685	0.0129858	0.0716685	0.0129858	12.9685	2.39126	0.0387278	0.0186173	0.0387278	0.0186173	0.0484922	0.451903	1.22894	1.74598	6.42857	1.14286	-21.7878	2.69543	9.4121	2.70816
2532	Cow	Physical reunion with calf	Positive	1.18955	0.4	0.227273	0.714286	0.481011	0.269028	0.570687	0.179352	5.25751	0	5.25751	0	-13.2065	1.31273	-12.7689	0.875152									0.0178906	0.0734873	0.160938	0.0421824	0.163652	0.0161774	15.629	3.73135	0.153333	0.11446	0.0476468	0.0089667	0.00291535	0.062868	0.103449	0.0435488	6	0	-25.4743	0.045158	7.38647	0.693533
2532	Cow	Full (physical and visual) separation from calf within acoustic range	Negative	1.19327	1.15	0.954545	0.954545	0.444272	0.357244	0.433877	0.320074	12.8612	1.32785	12.7387	1.16658	-13.1142	1.65276	-13.1905	1.74714									0.0694422	0.0132327	0.0694422	0.0132327	0.0703534	0.00843372	13.1577	2.40723	0.0379255	0.0193419	0.0368329	0.018986	0.00642751	0.184954	1.0541	1.05329	6.57143	1.14286	-25.2935	5.65876	10.2235	2.62637
2532	Cow	Full (physical and visual) separation from calf within acoustic range	Negative	1.19741	1.05	0.909091	1	1	0	1	0	0	0	0	0	0.900324	0.641791	0.900324	0.641791									0.0758282	0.0612405	0.0769817	0.0460435	0.0769817	0.0460435	13.0253	3.35725	0.0536945	0.118322	0.0517931	0.031746	0.00199166	0.0048633	1.10093	1.56459	6	0	-23.2777	3.19996	5.264	1.04768
2532	Cow	Full (physical and visual) separation from calf within acoustic range	Negative	1.20859	0.85	0.695652	1	1	0	1	0	0	0	0	0	0.838952	0.595088	0.838952	0.595088									0.0401286	0.101183	0.107735	0.0783795	0.107735	0.0783795	14.4912	6.99387	0.0528898	0.0367519	0.0461168	0.0225119	0.000997145	0.00238028	0.52124	0.506203	6	0	-26.6054	1.9614	8.0622	1.98642
2532	Cow	Full (physical and visual) separation from calf within acoustic range	Negative	1.20975	0.8	0.652174	1	0.401283	0.059217	0.401283	0.059217	6.80706	0.482532	6.80706	0.482532	-12.3021	0.259371	-12.3021	0.259371									0.0641061	0.0941262	0.104087	0.0410055	0.104087	0.0410055	13.1075	4.84857	0.0385628	0.0706482	0.0302548	0.00963675	0.00193106	0.0565085	0.474135	0.407847	7.45455	1.81818	-21.0749	6.62305	7.38776	4.65232
2532	Cow	Full (physical and visual) separation from calf within acoustic range	Negative	1.23147	1.2	0.956522	0.956522	0.322165	0.213944	0.316092	0.238571	7.62025	2.22339	7.70577	2.3089	-14.2339	2.41894	-14.1066	2.39593									0.069506	0.019361	0.069506	0.019361	0.0696087	0.0193312	13.8533	2.93039	0.0350088	0.0118164	0.0350208	0.0112957	0.00256	0.0507871	1.17452	1.3285	6	0	-23.2884	5.56479	5.94184	5.24745
2532	Cow	Full (physical and visual) separation from calf within acoustic range	Negative	1.24397	1.2	1	1	0.511465	0.258166	0.511465	0.258166	6.5049	0	6.5049	0	-12.5193	0.185465	-12.5193	0.185465									0.0613503	0.0212211	0.0613503	0.0212211	0.0613503	0.0212211	17.648	5.13599	0.037272	0.0068036	0.037272	0.0068036	0.00439016	0.653835	0.278257	0.387968	6	1.90909	-24.7031	6.6023	7.4772	2.15852
2532	Cow	Physical reunion with calf	Positive	1.25569	1.25	0.958333	0.958333	0.566472	0.368282	0.579778	0.337921	4.89492	0.94938	4.89492	0.577883	-13.1065	1.18877	-13.112	1.09914									0.0581553	0.0304287	0.0581553	0.0304287	0.0566226	0.0329798	15.1497	3.55667	0.0898203	0.0394467	0.0922248	0.0390528	0.00411046	0.818725	0.684811	0.328679	5.0481	0.577232	-25.6034	0.930338	6.44655	1.52413
2532	Cow	Full (physical and visual) separation from calf within acoustic range	Negative	1.26567	1.15	0.916667	1	0.435249	0.299904	0.435249	0.299904	8.3156	1.80418	8.3156	1.80418	-12.4739	1.13841	-12.4739	1.13841									0.0548947	0.0749198	0.072936	0.0687361	0.072936	0.0687361	11.6616	6.84723	0.0372706	0.0333909	0.0307286	0.0262679	0.0123819	0.375106	1.44255	0.479009	5	0	-11.9317	3.28637	5.2708	2.01409
2532	Cow	Full (physical and visual) separation from calf within acoustic range	Negative	1.26998	0.95	0.666667	0.888889	1	0	1	0	0	0	0	0	0.197208	0.346699	0.186495	0.408273									0.0792385	0.0912731	0.09287	0.0526949	0.0970503	0.0288749	15.667	5.78835	0.0340891	0.0703928	0.0309138	0.00589137	0.000692638	0.00327342	2.77786	3.70624	5	0	-14.1891	2.40907	9.05857	5.20408
2532	Cow	Physical (but not visual) separation from calf	Negative	1.28984	1.25	0.958333	0.958333	0.316884	0.518244	0.284512	0.486729	10.6914	2.24693	10.8115	2.00892	-12.9541	5.36826	-13.2003	5.1666									0.0754727	0.0432676	0.0754727	0.0432676	0.0758153	0.0243601	12.8351	2.37976	0.0397291	0.0326835	0.0393307	0.019496	0.200796	0.805324	0.87358	0.655151	5	0	-22.1403	5.48589	7.35254	0.953337
2532	Cow	Full (physical and visual) separation from calf within acoustic range	Negative	1.30279	1	0.76	1	1	0	1	0	0	0	0	0	1.20388	1.43412	1.20388	1.43412									0.0883613	0.0820537	0.0931393	0.0183766	0.0931393	0.0183766	13.5326	2.89922	0.035185	0.0545895	0.0228615	0.0210517	0.00200933	0.0189188	0.734728	0.518909	5	0	-24.5364	0.839439	8.3023	1.94092
2532	Cow	Full (physical and visual) separation from calf within acoustic range	Negative	1.31252	1.3	0.84	0.84	1	0	1	0	0	0	0	0	1.44223	1.14938	1.63044	0.941053									0.0680847	0.01995	0.0680847	0.01995	0.0721674	0.0139107	14.6658	3.29503	0.0317766	0.00550905	0.0316526	0.00374248	0.0319744	0.177973	0.647631	0.453073	5	0	-21.5485	6.22892	8.16816	4.1034
2532	Cow	Full (physical and visual) separation from calf within acoustic range	Negative	1.31324	1.3	1	1	1	0	1	0	0	0	0	0	1.71155	0.946716	1.71155	0.946716									0.0684981	0.0148223	0.0684981	0.0148223	0.0684981	0.0148223	16.2629	3.17466	0.0337721	0.00659779	0.0337721	0.00659779	0.00561738	0.151421	0.171921	0.707387	5	0	-24.9876	1.34018	6.89407	4.32362
2532	Cow	Full (physical and visual) separation from calf within acoustic range	Negative	1.31327	1.2	0.88	0.956522	1	0	1	0	0	0	0	0	1.50844	1.19802	1.54589	1.06331									0.0704062	0.0147468	0.0715734	0.0141094	0.0721533	0.0130147	13.2385	5.67977	0.0271025	0.0226737	0.0264764	0.0109642	0.00700344	0.0391026	0.510005	0.613969	5	0	-19.6331	4.2428	9.17602	3.03839
2532	Cow	Full (physical and visual) separation from calf within acoustic range	Negative	1.35583	0.95	0.692308	1	1	0	1	0	0	0	0	0	0.844648	0.458342	0.844648	0.458342									0.0403362	0.0303629	0.0489947	0.066706	0.0489947	0.066706	12.4795	3.70236	0.0809636	0.0219496	0.0722879	0.0391884	0.00210512	0.0276724	0.58298	0.226695	5	0	-20.2611	1.42187	7.22912	3.15001
2532	Cow	Full (physical and visual) separation from calf within acoustic range	Negative	1.35628	1.2	0.884615	1	1	0	1	0	0	0	0	0	1.21583	1.83403	1.21583	1.83403									0.0757789	0.0550796	0.0776536	0.0162634	0.0776536	0.0162634	15.84	1.91984	0.0391576	0.0450304	0.0382927	0.0101313	0.016866	0.31333	0.403009	1.11255	5	0	-24.8308	0.665561	9.3227	2.56586
2532	Cow	Full (physical and visual) separation from calf within acoustic range	Negative	1.35807	1.1	0.769231	0.952381	1	0	1	0	0	0	0	0	0.548002	0.98757	0.491254	0.919003									0.0730303	0.084999	0.0915051	0.0644904	0.0915465	0.0708194	15.1111	3.63173	0.0495361	0.0564805	0.0464184	0.0384108	0.0095519	0.351571	0.541835	1.0309	5	0	-22.9502	0.877017	6.86375	1.4677
2532	Cow	Full (physical and visual) separation from calf within acoustic range	Negative	1.36404	1.35	1	1	1	0	1	0	0	0	0	0	1.61991	0.190003	1.61991	0.190003									0.0616532	0.0156108	0.0616532	0.0156108	0.0616532	0.0156108	10.8831	2.67989	0.0947247	0.0124243	0.0947247	0.0124243	0.12126	0.242656	0.354907	0.340965	6.43898	1.62615	-23.0073	5.07778	9.66222	1.14459
2532	Cow	Full (physical and visual) separation from calf within acoustic range	Negative	1.36483	1.1	0.807692	1	0.190788	0.0348768	0.190788	0.0348768	12.9448	6.71034	12.9448	6.71034	-17.3904	1.32716	-17.3904	1.32716									0.0797674	0.061441	0.0813814	0.0139122	0.0813814	0.0139122	13.6075	2.3639	0.0503929	0.0149214	0.0476612	0.0104575	0.00865424	0.0959609	0.560743	0.800936	5.66667	2.26667	-24.0087	2.23674	8.82358	2.44576
2532	Cow	Full (physical and visual) separation from calf within acoustic range	Negative	1.37039	1.35	0.923077	0.923077	0.423337	0.289806	0.423337	0.27923	8.55623	1.984	8.50405	1.65471	-12.9852	2.87688	-12.9852	2.64649									0.0657441	0.0178436	0.0657441	0.0178436	0.0664215	0.0165053	16.2216	4.9516	0.0349642	0.0118251	0.0349642	0.0113986	0.00263144	0.0151253	0.950282	1.2062	5	0.633333	-23.7598	0.394065	5.64381	5.00721
[truncated: 2,161 more rows]
[truncated: 44 more columns]
