# Supplementary material for: Machine learning algorithms can predict emotional valence across ungulate vocalizations
Source: iScience. 2025 Jan 17;28(2):111834. doi: 10.1016/j.isci.2025.111834 (PMC11847267; doi:10.1016/j.isci.2025.111834)
Supplement: Data S3. A spreadsheet with a statistical summary of the acoustic features categorized by species and emotional valence, such as the number of observations, mean, standard deviation, median, minimum, maximum, range, skewness, kurtosis, standard error, and interquartile range, related to STAR Methods [file mmc4.zip › Data S3.xlsx]

## Sheet: Sheet1
Data S3. Statistical summary including the number of observations (n), mean, standard deviation (sd), median, minimum (min), maximum (max), range, skewness (skew), kurtosis, standard error (se), and interquartile range (IQR) for each acoustic feature-derived variable, categorized by species and emotional valence. Related to STAR Methods.
Acoustic feature-derived variable	Species	Valence	n	mean	sd	median	min	max	range	skew	kurtosis	se	IQR
specCentroid_iqr	Cow	Negative	1179	310.53	236.79	246.79	30.96	2504	2473.03	2.46	11.16	6.9	239.37
specCentroid_iqr	Goat	Negative	268	365.79	209.83	313.01	63.5	1579.7	1516.2	1.88	6.05	12.82	236.87
specCentroid_iqr	Horse	Negative	200	707.88	458.92	602.55	155.63	2994.13	2838.5	2.06	5.72	32.45	473.86
specCentroid_iqr	Pig	Negative	316	257.42	153.3	212.95	29.4	1051.96	1022.55	1.3	2.36	8.62	186.99
specCentroid_iqr	PrzewalskiHorse	Negative	45	618.77	401.26	521.58	138.26	2145.44	2007.19	1.97	4.26	59.82	320.47
specCentroid_iqr	Sheep	Negative	342	229.88	122.15	202.78	57.74	915.35	857.61	1.71	4.73	6.61	139.74
specCentroid_iqr	WildBoar	Negative	158	347.95	281.14	264.49	13.64	1657.87	1644.23	2.01	4.81	22.37	244.52
specCentroid_iqr	Cow	Positive	75	306.83	223.91	257.43	75.19	1370.7	1295.51	2.09	5.97	25.86	200.77
specCentroid_iqr	Goat	Positive	93	332.89	184.71	286.34	76.87	981.26	904.39	0.96	0.54	19.15	241.61
specCentroid_iqr	Horse	Positive	77	692.16	552.04	570.18	143.3	4127.01	3983.71	3.74	18.66	62.91	444.77
specCentroid_iqr	Pig	Positive	248	275.23	179.43	237.9	20.58	1222.4	1201.82	1.72	4.85	11.39	206.8
specCentroid_iqr	PrzewalskiHorse	Positive	22	635.71	529.21	450.79	173.14	2318.73	2145.59	2.06	3.55	112.83	384.66
specCentroid_iqr	Sheep	Positive	54	217.8	109.62	215.37	60.58	691.77	631.19	1.74	4.91	14.92	101.45
specCentroid_iqr	WildBoar	Positive	104	279.67	191.56	221.83	6.48	989.27	982.78	1.39	1.88	18.78	201.73
duration	Cow	Negative	1179	1.44	0.44	1.41	0.37	3.24	2.87	0.36	0.2	0.01	0.59
duration	Goat	Negative	268	0.84	0.22	0.81	0.36	1.7	1.34	0.95	1.28	0.01	0.24
duration	Horse	Negative	200	2.24	0.74	2.05	0.98	4.33	3.35	0.63	-0.42	0.05	1.19
duration	Pig	Negative	316	0.46	0.15	0.45	0.22	1.05	0.83	1.02	1.5	0.01	0.19
duration	PrzewalskiHorse	Negative	45	1.31	0.41	1.3	0.5	2.11	1.6	-0.15	-0.43	0.06	0.46
duration	Sheep	Negative	342	1.31	0.26	1.3	0.62	2.34	1.72	0.49	0.77	0.01	0.33
duration	WildBoar	Negative	158	0.86	0.65	0.68	0.19	4.28	4.09	2.51	8.5	0.05	0.6
duration	Cow	Positive	75	1.42	0.5	1.33	0.64	3.38	2.75	1.19	2.2	0.06	0.67
duration	Goat	Positive	93	0.81	0.2	0.79	0.49	1.5	1.01	0.97	0.96	0.02	0.25
duration	Horse	Positive	77	2.12	0.76	2.05	0.85	5.05	4.2	0.94	1.65	0.09	0.87
duration	Pig	Positive	248	0.28	0.1	0.27	0.15	0.83	0.67	1.71	4.87	0.01	0.11
duration	PrzewalskiHorse	Positive	22	0.94	0.44	0.89	0.38	1.97	1.59	0.62	-0.63	0.09	0.56
duration	Sheep	Positive	54	1.22	0.23	1.2	0.59	1.68	1.1	-0.1	-0.39	0.03	0.35
duration	WildBoar	Positive	104	0.41	0.19	0.37	0.22	1.42	1.21	2.36	8.07	0.02	0.19
fmFreq_median	Cow	Negative	1179	5.72	0.88	5.71	0	8.75	8.75	-0.36	6.79	0.03	1.14
fmFreq_median	Goat	Negative	268	5.85	1.03	6	0	8	8	-1.93	9.08	0.06	1.67
fmFreq_median	Horse	Negative	200	5.6	1.73	5.71	0	8.61	8.61	-1.89	4.43	0.12	1.64
fmFreq_median	Pig	Negative	316	2.57	2.67	0	0	6.67	6.67	0.14	-1.85	0.15	5
fmFreq_median	PrzewalskiHorse	Negative	45	6.66	1.39	6.45	5	11.19	6.19	1.09	1.16	0.21	1.64
fmFreq_median	Sheep	Negative	342	5.78	0.93	5.71	0	8.57	8.57	-0.7	8.07	0.05	1.1
fmFreq_median	WildBoar	Negative	158	4.03	2.59	5	0	7	7	-0.79	-1.11	0.21	6
fmFreq_median	Cow	Positive	75	5.78	0.77	5.77	5	7.63	2.63	0.44	-1.02	0.09	1.42
fmFreq_median	Goat	Positive	93	5.91	0.85	6	5	8	3	0.03	-1.57	0.09	1.67
fmFreq_median	Horse	Positive	77	5.34	2.5	6.05	0	9.3	9.3	-1.27	0.54	0.28	1.67
fmFreq_median	Pig	Positive	248	0.23	1.07	0	0	6.67	6.67	4.48	18.43	0.07	0
fmFreq_median	PrzewalskiHorse	Positive	22	6.75	2.53	6.67	0	14.84	14.84	0.6	4.07	0.54	2.12
fmFreq_median	Sheep	Positive	54	5.71	1.45	5.74	0	8.1	8.1	-1.92	6.5	0.2	1.57
fmFreq_median	WildBoar	Positive	104	1.52	2.48	0	0	6.67	6.67	1.06	-0.75	0.24	5
fmFreq_iqr	Cow	Negative	1179	0.53	0.73	0	0	3.75	3.75	1.5	1.96	0.02	0.94
fmFreq_iqr	Goat	Negative	268	0.07	0.29	0	0	2.14	2.14	4.5	20.92	0.02	0
fmFreq_iqr	Horse	Negative	200	0.96	0.94	0.76	0	7.67	7.67	2.25	11.54	0.07	1.22
fmFreq_iqr	Pig	Negative	316	0	0	0	0	0	0			0	0
fmFreq_iqr	PrzewalskiHorse	Negative	45	0.89	1.1	0.78	0	6.58	6.58	3.17	13.47	0.16	1.19
fmFreq_iqr	Sheep	Negative	342	0.49	0.63	0.09	0	3.33	3.33	1.34	1.77	0.03	0.91
fmFreq_iqr	WildBoar	Negative	158	0.05	0.21	0	0	1.5	1.5	4.3	19.43	0.02	0
fmFreq_iqr	Cow	Positive	75	0.55	0.73	0.04	0	2.93	2.93	1.33	1.36	0.08	1.06
fmFreq_iqr	Goat	Positive	93	0.05	0.24	0	0	1.91	1.91	6.09	39.56	0.03	0
fmFreq_iqr	Horse	Positive	77	0.95	0.88	0.8	0	3.5	3.5	0.79	-0.2	0.1	1.48
fmFreq_iqr	Pig	Positive	248	0	0	0	0	0	0			0	0
fmFreq_iqr	PrzewalskiHorse	Positive	22	1.45	3.48	0	0	14.15	14.15	2.7	6.28	0.74	1.1
fmFreq_iqr	Sheep	Positive	54	0.53	0.81	0	0	3.2	3.2	1.45	1.18	0.11	0.78
fmFreq_iqr	WildBoar	Positive	104	0	0.04	0	0	0.45	0.45	9.91	97.06	0	0
amEnvFreq_iqr	Cow	Negative	1179	1.7	2.23	0.75	0	12.86	12.86	1.47	1.93	0.06	2.8
amEnvFreq_iqr	Goat	Negative	268	1.4	1.97	0.64	0	11.22	11.22	2.03	4.48	0.12	1.98
amEnvFreq_iqr	Horse	Negative	200	1.73	1.65	1.26	0	6.42	6.42	0.95	-0.07	0.12	2.44
amEnvFreq_iqr	Pig	Negative	316	0	0	0	0	0	0			0	0
amEnvFreq_iqr	PrzewalskiHorse	Negative	45	2.89	7.34	0	0	45.49	45.49	4.45	22.41	1.09	3.22
amEnvFreq_iqr	Sheep	Negative	342	36.07	13.48	34.3	3.31	79.76	76.45	0.31	-0.28	0.73	20.3
amEnvFreq_iqr	WildBoar	Negative	158	24.25	25.02	17.78	0	145.1	145.1	2.07	5.35	1.99	23.28
amEnvFreq_iqr	Cow	Positive	75	2.93	2.45	2.43	0	11.68	11.68	1.45	2.44	0.28	2.93
amEnvFreq_iqr	Goat	Positive	93	2.87	2.25	2.26	0	8.71	8.71	0.75	-0.35	0.23	2.97
amEnvFreq_iqr	Horse	Positive	77	0.74	1.23	0	0	5.42	5.42	1.81	2.6	0.14	1.11
amEnvFreq_iqr	Pig	Positive	248	19.57	21.08	14.09	0	116.3	116.3	1.84	4.41	1.34	25.09
amEnvFreq_iqr	PrzewalskiHorse	Positive	22	4.34	17.96	0	0	84.41	84.41	4.02	14.97	3.83	0
amEnvFreq_iqr	Sheep	Positive	54	34.63	10.38	34.52	10.37	52.49	42.12	-0.32	-0.69	1.41	14.44
amEnvFreq_iqr	WildBoar	Positive	104	15.69	19.05	8.88	0.2	112.41	112.21	2.32	6.76	1.87	17.9
amEnvFreqVoiced_median	Cow	Negative	1179	5.61	5.1	6.98	0	21.14	21.14	0.17	-1.15	0.15	9.48
amEnvFreqVoiced_median	Goat	Negative	268	9.52	2.1	9.12	6.33	18.7	12.37	1.2	1.64	0.13	2.23
amEnvFreqVoiced_median	Horse	Negative	200	4.73	2.52	4.96	0	10.01	10.01	-0.28	-1.04	0.18	4.38
amEnvFreqVoiced_median	Pig	Negative	316	0	0	0	0	0	0			0	0
amEnvFreqVoiced_median	PrzewalskiHorse	Negative	45	7.45	8.69	1.92	0.96	36.25	35.29	1.28	0.91	1.3	13.24
amEnvFreqVoiced_median	Sheep	Negative	342	100.03	23.2	98.74	0	139.13	139.13	-0.27	0.38	1.25	40.15
amEnvFreqVoiced_median	WildBoar	Negative	158	47.62	33.11	42.26	0	195.03	195.03	1.64	3.8	2.63	35.12
amEnvFreqVoiced_median	Cow	Positive	75	8.24	3.95	7.41	3.11	23.54	20.42	1.41	2.13	0.46	4.56
amEnvFreqVoiced_median	Goat	Positive	93	14.81	2.04	14.79	11.27	19.49	8.22	-0.02	-0.85	0.21	3.21
amEnvFreqVoiced_median	Horse	Positive	77	2.65	2.59	1.44	0	8.62	8.62	0.96	-0.6	0.29	2.74
amEnvFreqVoiced_median	Pig	Positive	248	28.89	26.94	27.32	0	118.63	118.63	0.62	-0.37	1.71	48.01
amEnvFreqVoiced_median	PrzewalskiHorse	Positive	22	2.57	6.73	0	0	23.38	23.38	2.12	2.9	1.43	0
amEnvFreqVoiced_median	Sheep	Positive	54	101.36	25.62	104.99	0	137.93	137.93	-2.14	6.42	3.49	25.73
amEnvFreqVoiced_median	WildBoar	Positive	104	59.31	33.41	50.71	0	182.16	182.16	1.07	1.28	3.28	36.42
quartile25_median	Cow	Negative	1179	344.26	147.27	320	80	1030	950	0.93	1.33	4.29	200
quartile25_median	Goat	Negative	268	375.88	146.45	370	160	790	630	0.4	-0.74	8.95	240
quartile25_median	Horse	Negative	200	1273.18	444.03	1340.61	180.08	2100.95	1920.87	-0.39	-0.41	31.4	585.27
quartile25_median	Pig	Negative	316	238.92	54.13	240	120	390	270	0.2	-0.5	3.04	80
quartile25_median	PrzewalskiHorse	Negative	45	1202.99	409.79	1380.63	240.11	1920.87	1680.76	-0.77	-0.54	61.09	600.27
quartile25_median	Sheep	Negative	342	572.66	101.53	580	190	940	750	-0.79	2.79	5.49	123.75
quartile25_median	WildBoar	Negative	158	334.43	248.23	257.5	110	1655	1545	2.55	7.52	19.75	177.5
quartile25_median	Cow	Positive	75	306.47	118.25	270	135	610	475	0.67	-0.54	13.65	177.5
quartile25_median	Goat	Positive	93	280.91	113.7	260	150	730	580	1.24	1.67	11.79	150
quartile25_median	Horse	Positive	77	947.44	402.21	980.44	160.07	2201	2040.93	0.04	-0.18	45.84	670.3
quartile25_median	Pig	Positive	248	523.75	114.81	490	390	1495	1105	3.37	20.82	7.29	111.44
quartile25_median	PrzewalskiHorse	Positive	22	963.16	704.59	880.4	140.06	2000.91	1860.84	0.18	-1.71	150.22	1405.64
quartile25_median	Sheep	Positive	54	590.09	134.12	610	160	935	775	-1.24	2.61	18.25	96.25
quartile25_median	WildBoar	Positive	104	172.5	85.2	160	60	700	640	3.05	14.56	8.35	80
quartile25Voiced_iqr	Cow	Negative	1179	128.07	97.09	102.5	0	615	615	1.44	2.64	2.83	110
quartile25Voiced_iqr	Goat	Negative	268	101.32	90.5	80	5	560	555	1.94	5.02	5.53	98.12
quartile25Voiced_iqr	Horse	Negative	200	617.98	497.38	515.23	0	2331.06	2331.06	1.29	1.76	35.17	617.78
quartile25Voiced_iqr	Pig	Negative	316	55.09	36.86	50	0	197.5	197.5	1.05	1.15	2.07	43.12
quartile25Voiced_iqr	PrzewalskiHorse	Negative	45	660.19	466.49	600.27	20.01	1500.68	1480.67	0.39	-1.23	69.54	775.35
quartile25Voiced_iqr	Sheep	Negative	342	101.13	96.51	65	0	580	580	2	4.09	5.22	80
quartile25Voiced_iqr	WildBoar	Negative	158	105.06	157.33	50	0	985	985	3.17	10.99	12.52	81.25
quartile25Voiced_iqr	Cow	Positive	75	101	87.95	67.5	5	447.5	442.5	1.48	2.36	10.16	117.5
quartile25Voiced_iqr	Goat	Positive	93	96.85	89.66	70	0	440	440	1.32	1.66	9.3	130
quartile25Voiced_iqr	Horse	Positive	77	559.8	538.08	470.21	0	2601.18	2601.18	1.49	3.03	61.32	695.32
quartile25Voiced_iqr	Pig	Positive	248	27.12	50.23	6.25	0	555	555	5.39	48.16	3.19	36.25
quartile25Voiced_iqr	PrzewalskiHorse	Positive	22	531.38	386.7	485.22	0	1240.56	1240.56	0.41	-1.19	82.44	591.52
quartile25Voiced_iqr	Sheep	Positive	54	103.52	121.98	66.25	0	680	680	2.63	8.07	16.6	97.5
quartile25Voiced_iqr	WildBoar	Positive	104	47.31	62.05	27.5	0	445	445	3.31	15.48	6.08	50
quartile50Voiced_iqr	Cow	Negative	1179	215.97	199.92	160	0	2585	2585	3.72	26.3	5.82	166.25
quartile50Voiced_iqr	Goat	Negative	268	267.12	307.63	172.5	5	2300	2295	3.2	13.06	18.79	203.12
quartile50Voiced_iqr	Horse	Negative	200	583.06	522.86	435.2	0	3901.77	3901.77	2.19	7.95	36.97	452.71
quartile50Voiced_iqr	Pig	Negative	316	76.27	114.23	45	0	1367.5	1367.5	5.88	53.03	6.43	55
quartile50Voiced_iqr	PrzewalskiHorse	Negative	45	582.15	497.5	420.19	70.03	2261.03	2190.99	1.61	2.39	74.16	455.21
quartile50Voiced_iqr	Sheep	Negative	342	365.66	201.35	330	0	1105	1105	0.78	0.64	10.89	271.25
quartile50Voiced_iqr	WildBoar	Negative	158	262.44	280.25	166.25	0	1560	1560	2.04	5.08	22.3	283.12
quartile50Voiced_iqr	Cow	Positive	75	204.27	218.86	150	27.5	1575	1547.5	4.29	21.9	25.27	146.25
quartile50Voiced_iqr	Goat	Positive	93	225.43	288.18	140	17.5	2020	2002.5	3.88	18.17	29.88	185
quartile50Voiced_iqr	Horse	Positive	77	519.78	681.18	380.17	0	4782.17	4782.17	3.78	18.91	77.63	505.23
quartile50Voiced_iqr	Pig	Positive	248	141.68	193.78	50	0	880	880	1.5	1.71	12.31	255.62
quartile50Voiced_iqr	PrzewalskiHorse	Positive	22	449.07	368	355.16	0	1360.62	1360.62	0.83	-0.42	78.46	561.5
quartile50Voiced_iqr	Sheep	Positive	54	258.66	164.2	238.75	0	670	670	0.74	-0.19	22.34	203.75
quartile50Voiced_iqr	WildBoar	Positive	104	147.36	216.99	82.5	0	1315	1315	3.64	14.53	21.28	101.25
quartile75Voiced_median	Cow	Negative	1179	1728.81	742.46	1490	0	6835	6835	2.27	8.42	21.62	797.5
quartile75Voiced_median	Goat	Negative	268	1959.59	920.35	1907.5	485	4725	4240	0.36	-0.72	56.22	1573.75
quartile75Voiced_median	Horse	Negative	200	2615.24	913.83	2781.26	0	5502.5	5502.5	-1.17	2.33	64.62	930.42
quartile75Voiced_median	Pig	Negative	316	1343.83	577.16	1150	0	3060	3060	0.65	-0.42	32.47	857.5
quartile75Voiced_median	PrzewalskiHorse	Negative	45	2828.62	679.58	3011.37	1760.8	4061.84	2301.04	-0.04	-1.32	101.31	1230.56
quartile75Voiced_median	Sheep	Negative	342	1928.48	412.81	1912.5	0	2860	2860	-0.52	1.68	22.32	530
quartile75Voiced_median	WildBoar	Negative	158	1797.12	912.03	1587.5	0	4560	4560	1.1	1.08	72.56	915
quartile75Voiced_median	Cow	Positive	75	1620.07	742.29	1520	750	6150	5400	3.46	17.11	85.71	550
quartile75Voiced_median	Goat	Positive	93	1449.25	936.5	1190	460	4930	4470	1.68	3.15	97.11	1145
quartile75Voiced_median	Horse	Positive	77	2040.41	1117.28	2221.01	0	5672.57	5672.57	-0.15	0.92	127.33	1060.48
quartile75Voiced_median	Pig	Positive	248	1966.88	1455.7	2500	0	5210	5210	-0.37	-1.36	92.44	3093.75
quartile75Voiced_median	PrzewalskiHorse	Positive	22	2522.96	962.67	2601.18	0	3941.79	3941.79	-0.54	0.03	205.24	1285.58
quartile75Voiced_median	Sheep	Positive	54	1891.67	519.46	1940	0	2980	2980	-1.46	4.45	70.69	363.75
quartile75Voiced_median	WildBoar	Positive	104	1545.62	620.96	1487.5	0	3240	3240	0.26	0.66	60.89	681.25
quartile75Voiced_iqr	Cow	Negative	1179	504.51	481.51	350	0	4217.5	4217.5	2.57	9.53	14.02	425
quartile75Voiced_iqr	Goat	Negative	268	575.87	437.84	488.75	25	2815	2790	1.64	4.11	26.75	502.5
quartile75Voiced_iqr	Horse	Negative	200	875.42	661.18	760.34	0	3566.62	3566.62	1.47	3.22	46.75	832.88
quartile75Voiced_iqr	Pig	Negative	316	646.03	456.04	552.5	0	1940	1940	0.78	-0.16	25.65	680.62
quartile75Voiced_iqr	PrzewalskiHorse	Negative	45	850.27	706.85	640.29	105.05	3501.59	3396.54	1.62	2.96	105.37	905.41
quartile75Voiced_iqr	Sheep	Negative	342	267.74	190.34	210	0	1175	1175	1.62	3.06	10.29	208.75
quartile75Voiced_iqr	WildBoar	Negative	158	493.97	485.42	353.75	0	2362.5	2362.5	1.99	3.91	38.62	430
quartile75Voiced_iqr	Cow	Positive	75	490.13	430.23	377.5	90	2665	2575	2.52	8.34	49.68	375
quartile75Voiced_iqr	Goat	Positive	93	512.82	517.34	317.5	47.5	2545	2497.5	1.63	2.44	53.65	502.5
quartile75Voiced_iqr	Horse	Positive	77	735.98	783.03	700.32	0	4271.94	4271.94	2.43	7.85	89.23	805.37
quartile75Voiced_iqr	Pig	Positive	248	227.25	326.74	115	0	2200	2200	2.42	8.33	20.75	363.12
quartile75Voiced_iqr	PrzewalskiHorse	Positive	22	1207.82	960.53	1110.5	0	3781.72	3781.72	1.21	1.26	204.79	874.15
quartile75Voiced_iqr	Sheep	Positive	54	206.16	127.62	170	0	535	535	0.63	-0.34	17.37	166.25
quartile75Voiced_iqr	WildBoar	Positive	104	336.23	338.29	236.25	0	1800	1800	2.12	5.3	33.17	311.25
amEnvDep_median	Cow	Negative	1179	0.56	0.35	0.46	0	1	1	0.16	-1.47	0.01	0.72
amEnvDep_median	Goat	Negative	268	0.63	0.2	0.67	0.17	0.98	0.81	-0.36	-0.92	0.01	0.33
amEnvDep_median	Horse	Negative	200	0.38	0.15	0.36	0.08	1	0.92	0.85	1.48	0.01	0.18
amEnvDep_median	Pig	Negative	316	0.75	0.43	1	0	1	1	-1.15	-0.68	0.02	0.25
amEnvDep_median	PrzewalskiHorse	Negative	45	0.49	0.24	0.44	0.06	1	0.94	0.46	-0.45	0.04	0.3
amEnvDep_median	Sheep	Negative	342	0.39	0.07	0.38	0.19	0.59	0.4	0.03	0.03	0	0.09
amEnvDep_median	WildBoar	Negative	158	0.4	0.17	0.37	0.03	0.99	0.96	0.64	0.41	0.01	0.23
amEnvDep_median	Cow	Positive	75	0.4	0.18	0.37	0.07	0.84	0.77	0.29	-0.66	0.02	0.25
amEnvDep_median	Goat	Positive	93	0.51	0.16	0.51	0.15	0.86	0.71	-0.06	-0.51	0.02	0.24
amEnvDep_median	Horse	Positive	77	0.36	0.14	0.36	0	0.77	0.77	0.22	0.5	0.02	0.18
amEnvDep_median	Pig	Positive	248	0.56	0.2	0.55	0	1	1	0.14	-0.2	0.01	0.26
amEnvDep_median	PrzewalskiHorse	Positive	22	0.75	0.4	1	0	1	1	-1.08	-0.65	0.09	0.47
amEnvDep_median	Sheep	Positive	54	0.36	0.07	0.36	0.18	0.52	0.34	-0.31	-0.28	0.01	0.09
amEnvDep_median	WildBoar	Positive	104	0.5	0.17	0.49	0.13	0.9	0.76	-0.11	-0.32	0.02	0.21
amEnvDep_iqr	Cow	Negative	1179	0.15	0.16	0.12	0	0.78	0.78	0.83	-0.11	0	0.25
amEnvDep_iqr	Goat	Negative	268	0.23	0.12	0.22	0.02	0.58	0.56	0.47	-0.33	0.01	0.19
amEnvDep_iqr	Horse	Negative	200	0.22	0.11	0.2	0	0.58	0.58	0.46	0	0.01	0.14
amEnvDep_iqr	Pig	Negative	316	0	0	0	0	0	0			0	0
amEnvDep_iqr	PrzewalskiHorse	Negative	45	0.26	0.15	0.27	0	0.59	0.59	0	-0.95	0.02	0.25
amEnvDep_iqr	Sheep	Negative	342	0.23	0.06	0.23	0.09	0.44	0.35	0.43	0.32	0	0.07
amEnvDep_iqr	WildBoar	Negative	158	0.21	0.11	0.19	0.02	0.57	0.55	0.81	0.46	0.01	0.13
amEnvDep_iqr	Cow	Positive	75	0.24	0.11	0.22	0.06	0.53	0.47	0.61	-0.45	0.01	0.16
amEnvDep_iqr	Goat	Positive	93	0.27	0.12	0.25	0.06	0.6	0.54	0.6	-0.1	0.01	0.16
amEnvDep_iqr	Horse	Positive	77	0.25	0.12	0.23	0	0.71	0.71	0.74	1.1	0.01	0.17
amEnvDep_iqr	Pig	Positive	248	0.24	0.13	0.22	0	0.79	0.79	0.82	1.23	0.01	0.16
amEnvDep_iqr	PrzewalskiHorse	Positive	22	0.03	0.09	0	0	0.32	0.32	2.3	4.04	0.02	0
amEnvDep_iqr	Sheep	Positive	54	0.21	0.05	0.21	0.09	0.37	0.29	0.25	0.49	0.01	0.07
amEnvDep_iqr	WildBoar	Positive	104	0.26	0.14	0.24	0.05	0.84	0.79	1.31	3.22	0.01	0.16
pitch_median	Cow	Negative	1179	121.12	55.92	103.96	0	829.99	829.99	3.65	29.66	1.63	64.99
pitch_median	Goat	Negative	268	259.2	130.69	221.01	137.56	1342.41	1204.85	3.58	20.36	7.98	96.02
pitch_median	Horse	Negative	200	818.48	707.68	463.1	0	2176.09	2176.09	0.57	-1.25	50.04	1188.54
pitch_median	Pig	Negative	316	236.66	140.63	270.33	0	619.47	619.47	-0.07	-1.57	7.91	294.58
pitch_median	PrzewalskiHorse	Negative	45	1158.66	560.53	1376.35	232.42	2109.43	1877.01	-0.17	-1.42	83.56	913.12
pitch_median	Sheep	Negative	342	148.61	28.14	145.92	0	329.71	329.71	0.98	12.34	1.52	26.33
pitch_median	WildBoar	Negative	158	218.92	226.3	178.16	0	1965.87	1965.87	3.97	23.44	18	206.05
pitch_median	Cow	Positive	75	124.61	55.35	97.8	57.2	299.93	242.72	1.14	0.52	6.39	69.7
pitch_median	Goat	Positive	93	196.15	70.06	176.76	88.4	463.19	374.79	1.47	2.5	7.26	63.72
pitch_median	Horse	Positive	77	537.55	529.92	331.26	0	1781.39	1781.39	0.95	-0.56	60.39	477.92
pitch_median	Pig	Positive	248	286.41	262.27	380.82	0	2271.08	2271.08	3.04	22.53	16.65	401.3
pitch_median	PrzewalskiHorse	Positive	22	1407.85	635.11	1593.28	0	2104.16	2104.16	-1.09	-0.13	135.41	582.87
pitch_median	Sheep	Positive	54	149.09	37	151.75	0	229.06	229.06	-1.97	7.63	5.04	20.99
pitch_median	WildBoar	Positive	104	161.43	234.77	57.39	0	1557.8	1557.8	3.08	12.18	23.02	92.13
pitch_iqr	Cow	Negative	1179	52.35	98.33	21.75	0	1654.56	1654.56	7.34	84.15	2.86	62.6
pitch_iqr	Goat	Negative	268	98.8	257.57	42.21	3.13	2766.9	2763.78	7.14	59.25	15.73	53.89
pitch_iqr	Horse	Negative	200	714.81	643.09	438.95	0	2676.41	2676.41	0.92	0.04	45.47	975.62
pitch_iqr	Pig	Negative	316	80.77	91.19	38.13	0	365.44	365.44	1.23	0.35	5.13	114.93
pitch_iqr	PrzewalskiHorse	Negative	45	547.29	484.16	368.64	1.36	1637.96	1636.6	0.86	-0.52	72.17	744.39
pitch_iqr	Sheep	Negative	342	37.06	86.93	17.61	0	1180.16	1180.16	8.36	92.26	4.7	17.21
pitch_iqr	WildBoar	Negative	158	160.12	222.35	92.83	0	1294.71	1294.71	2.61	7.66	17.69	172.6
pitch_iqr	Cow	Positive	75	45.54	59.1	21.73	0.49	242.99	242.5	1.74	2.28	6.82	52.71
pitch_iqr	Goat	Positive	93	70.07	61.28	53.97	1.67	287.33	285.65	1.21	1.21	6.35	84.44
pitch_iqr	Horse	Positive	77	504.91	605.26	304.47	0	2729.34	2729.34	1.98	3.92	68.98	501.19
pitch_iqr	Pig	Positive	248	13.84	66.98	0.82	0	998.96	998.96	13.08	186.48	4.25	12.48
pitch_iqr	PrzewalskiHorse	Positive	22	503.25	503.46	315.93	0	1638.23	1638.23	1.14	0.01	107.34	457.22
pitch_iqr	Sheep	Positive	54	25.09	23.27	17.36	0	95.19	95.19	1.61	1.65	3.17	16.48
pitch_iqr	WildBoar	Positive	104	58.97	163.36	5.73	0	1061.18	1061.18	4.49	21.94	16.02	23.09
roughness_median	Cow	Negative	1179	23.01	3.3	23.37	8.97	32.12	23.16	-0.48	0.45	0.1	4.25
roughness_median	Goat	Negative	268	21.91	2.75	22.18	14.6	27.21	12.61	-0.35	-0.47	0.17	4.12
roughness_median	Horse	Negative	200	23.97	2.21	24.09	17.9	28.77	10.87	-0.35	-0.24	0.16	3.09
roughness_median	Pig	Negative	316	24.84	1.93	24.95	19.21	29.03	9.82	-0.22	-0.3	0.11	2.76
roughness_median	PrzewalskiHorse	Negative	45	22.37	1.9	22.62	17.55	26.14	8.59	-0.37	-0.26	0.28	2.21
roughness_median	Sheep	Negative	342	22.84	2.88	23.08	14.32	28.84	14.52	-0.52	0.1	0.16	4
roughness_median	WildBoar	Negative	158	25.21	2.24	25.17	16.73	31.29	14.56	-0.42	1.1	0.18	2.74
roughness_median	Cow	Positive	75	23.32	2.96	23.71	14.18	29.65	15.48	-0.69	0.66	0.34	2.85
roughness_median	Goat	Positive	93	22.33	2.63	22.4	14.21	27.59	13.38	-0.27	-0.18	0.27	3.68
roughness_median	Horse	Positive	77	24.04	1.72	24.13	19.83	27.82	8	-0.25	-0.26	0.2	2.45
roughness_median	Pig	Positive	248	25.24	2.04	25.21	17.96	32.32	14.36	-0.01	0.76	0.13	2.52
roughness_median	PrzewalskiHorse	Positive	22	22.17	2.52	22.29	17.7	28.02	10.32	0.23	-0.3	0.54	2.76
roughness_median	Sheep	Positive	54	23.24	2.47	23.22	17.41	27.93	10.52	-0.29	-0.16	0.34	2.75
roughness_median	WildBoar	Positive	104	25.56	2.61	25.63	18.32	31.16	12.84	-0.3	-0.2	0.26	3.47
roughness_iqr	Cow	Negative	1179	3.57	2.71	2.68	0.42	19.38	18.95	2.08	5.35	0.08	2.59
roughness_iqr	Goat	Negative	268	3.15	1.71	2.88	0.67	10.17	9.5	1.38	2.54	0.1	1.86
roughness_iqr	Horse	Negative	200	3.79	1.91	3.4	1.07	12.16	11.09	1.21	1.98	0.14	2.57
roughness_iqr	Pig	Negative	316	1.72	0.96	1.57	0.09	6.86	6.77	1.48	4.45	0.05	1.12
roughness_iqr	PrzewalskiHorse	Negative	45	4.25	2.21	3.36	0.82	9.55	8.73	0.61	-0.46	0.33	2.75
roughness_iqr	Sheep	Negative	342	3.3	1.84	2.86	0.47	12.46	11.99	1.38	2.34	0.1	2.11
roughness_iqr	WildBoar	Negative	158	2.24	1.11	2.11	0.14	5.62	5.48	0.74	0.4	0.09	1.52
roughness_iqr	Cow	Positive	75	3.05	1.97	2.68	0.59	12.58	11.99	1.95	5.87	0.23	1.96
roughness_iqr	Goat	Positive	93	3.39	2.15	2.79	0.59	11.04	10.45	1.43	1.99	0.22	2.05
roughness_iqr	Horse	Positive	77	3.24	1.58	2.92	1.02	9.71	8.68	1.28	2.25	0.18	1.96
roughness_iqr	Pig	Positive	248	1.48	0.88	1.36	0.04	4.42	4.38	0.76	0.37	0.06	1.19
roughness_iqr	PrzewalskiHorse	Positive	22	3.45	2.06	2.71	0.59	8.77	8.18	1.09	0.25	0.44	1.53
roughness_iqr	Sheep	Positive	54	3.55	1.78	3.01	1.19	9.87	8.68	1.59	2.96	0.24	1.92
roughness_iqr	WildBoar	Positive	104	1.98	1.34	1.78	0.21	9.59	9.38	2.08	8.35	0.13	1.43
roughnessVoiced_median	Cow	Negative	1179	22.9	3.41	23.29	0	32.4	32.4	-0.69	1.87	0.1	4.38
roughnessVoiced_median	Goat	Negative	268	21.74	2.78	22.02	14.22	27.89	13.67	-0.33	-0.46	0.17	4.14
roughnessVoiced_median	Horse	Negative	200	22.12	6.24	23.54	0	30.22	30.22	-2.8	7.37	0.44	3.25
roughnessVoiced_median	Pig	Negative	316	24.63	2.78	24.88	0	29.03	29.03	-4.41	36.53	0.16	2.73
roughnessVoiced_median	PrzewalskiHorse	Negative	45	22.11	2.12	22.45	17.47	26.12	8.65	-0.37	-0.52	0.32	2.43
roughnessVoiced_median	Sheep	Negative	342	22.49	3.41	22.89	0	29.31	29.31	-1.9	9.81	0.18	3.99
roughnessVoiced_median	WildBoar	Negative	158	24.56	4.12	25.02	0	31.49	31.49	-3.99	21.42	0.33	2.85
roughnessVoiced_median	Cow	Positive	75	23.16	3.1	23.7	14.18	30.29	16.12	-0.62	0.64	0.36	3.29
roughnessVoiced_median	Goat	Positive	93	22.07	2.64	22.24	13.67	27.59	13.93	-0.31	0.09	0.27	3.91
roughnessVoiced_median	Horse	Positive	77	19.97	8.79	23.23	0	26.98	26.98	-1.73	1.22	1	3.11
roughnessVoiced_median	Pig	Positive	248	16.79	11.84	23.62	0	30.1	30.1	-0.67	-1.47	0.75	25.67
roughnessVoiced_median	PrzewalskiHorse	Positive	22	21.01	5.32	22.2	0	28.02	28.02	-2.64	8.24	1.14	3.65
roughnessVoiced_median	Sheep	Positive	54	22.18	5.08	22.69	0	29.79	29.79	-2.94	10.68	0.69	3.04
roughnessVoiced_median	WildBoar	Positive	104	24.81	5.02	25.24	0	30.72	30.72	-3.38	14.39	0.49	3.84
