# Supplementary material for: Machine learning algorithms can predict emotional valence across ungulate vocalizations
Source: iScience. 2025 Jan 17;28(2):111834. doi: 10.1016/j.isci.2025.111834 (PMC11847267; doi:10.1016/j.isci.2025.111834)
Supplement: Data S4. Audio recordings of calls from seven ungulate species in positive contexts, related to STAR Methods and Figure S2 [file mmc5.zip]

Archive with 1 entries (1 files):
- Data S4.wav
